# Supplementary material for: Four new species of Asian horned toads (Anura, Megophryidae, Megophrys) from southern China
Source: Zookeys. 2020 Jun 18;942:105–40. doi: 10.3897/zookeys..47983 (PMC7316820; doi:10.3897/zookeys..47983)
Supplement: XML Treatment for Megophrys (Panophrys) shimentaina [file zookeys..47983-treatment2.xml]

<!DOCTYPE tp:taxon-treatment
  PUBLIC "-//TaxonX//DTD Taxonomic Treatment Publishing DTD v0 20100105//EN" "tax-treatment-NSO.dtd">
<tp:taxon-treatment xmlns:tp="http://www.plazi.org/taxpub"><tp:treatment-meta><kwd-group><label>Taxon classification</label><kwd><named-content xmlns:xlink="http://www.w3.org/1999/xlink" content-type="kingdom">Animalia</named-content></kwd><kwd><named-content xmlns:xlink="http://www.w3.org/1999/xlink" content-type="order">Anura</named-content></kwd><kwd><named-content xmlns:xlink="http://www.w3.org/1999/xlink" content-type="family">Megophryidae</named-content></kwd></kwd-group><mixed-citation publication-type="journal"><person-group><name><surname>Lyu</surname><given-names>Zhi-Tong</given-names></name><name><surname>Li</surname><given-names>Yuan-Qiu</given-names></name><name><surname>Zeng</surname><given-names>Zhao-Chi</given-names></name><name><surname>Zhao</surname><given-names>Jian</given-names></name><name><surname>Liu</surname><given-names>Zu-Yao</given-names></name><name><surname>Guo</surname><given-names>Guo-Xin</given-names></name><name><surname>Wang</surname><given-names>Ying-Yong</given-names></name></person-group><article-title>Four new species of Asian horned toads (<tp:taxon-name><tp:taxon-name-part taxon-name-part-type="order">Anura</tp:taxon-name-part></tp:taxon-name>, <tp:taxon-name><tp:taxon-name-part taxon-name-part-type="family">Megophryidae</tp:taxon-name-part></tp:taxon-name>, <italic><tp:taxon-name><tp:taxon-name-part taxon-name-part-type="genus" reg="Megophrys">Megophrys</tp:taxon-name-part></tp:taxon-name></italic>) from southern China</article-title><source>Zookeys</source><day>18</day><month>6</month><year>2020</year><volume>942</volume><fpage>105</fpage><lpage>140</lpage><pub-id pub-id-type="doi">10.3897/zookeys..47983</pub-id></mixed-citation></tp:treatment-meta><tp:nomenclature><tp:taxon-name><object-id xmlns:xlink="http://www.w3.org/1999/xlink" content-type="arpha" xlink:type="simple">16A2525B-4362-51D6-95BB-236A8B03FFB9</object-id>
            <tp:taxon-name-part taxon-name-part-type="genus" reg="Megophrys">Megophrys</tp:taxon-name-part> (<tp:taxon-name-part taxon-name-part-type="subgenus" reg="Panophrys">Panophrys</tp:taxon-name-part>) <tp:taxon-name-part taxon-name-part-type="species" reg="shimentaina">shimentaina</tp:taxon-name-part><object-id xmlns:xlink="http://www.w3.org/1999/xlink" content-type="zoobank" xlink:type="simple">http://zoobank.org/E9F8A869-8923-4C0F-8750-181EE0843A07</object-id></tp:taxon-name><tp:taxon-authority>Lyu, Liu &amp; Wang</tp:taxon-authority><tp:taxon-status xmlns:xlink="http://www.w3.org/1999/xlink" xlink:type="simple">sp. nov.</tp:taxon-status><xref ref-type="fig" rid="F4">Figures 4B</xref><xref ref-type="fig" rid="F5">, 5</xref><xref ref-type="fig" rid="F6">, 6A</xref></tp:nomenclature><tp:treatment-sec sec-type="Chresonymy" id="SECID0ELABM"><title>Chresonymy.</title><p><italic><tp:taxon-name><tp:taxon-name-part taxon-name-part-type="genus" reg="Megophrys">Megophrys</tp:taxon-name-part></tp:taxon-name></italic> sp29 (<named-content xmlns:xlink="http://www.w3.org/1999/xlink" content-type="dwc:institutional_code" xlink:type="simple">SYS</named-content> a002077, 2081, 4172–4173 in <xref ref-type="bibr" rid="B15">Liu et al. 2018</xref>)</p></tp:treatment-sec><tp:treatment-sec sec-type="type material" id="SECID0EBBBM"><title>Type material.</title><p><bold><italic>Holotype</italic>.</bold><named-content xmlns:xlink="http://www.w3.org/1999/xlink" content-type="dwc:institutional_code" xlink:type="simple">SYS</named-content> a004710 (Figs <xref ref-type="fig" rid="F4">4B</xref>, <xref ref-type="fig" rid="F5">5</xref>), adult male, collected on 27 April 2016 by Zhi-Tong Lyu and Yuan-Qiu Li from Shimentai Nature Reserve (<named-content xmlns:xlink="http://www.w3.org/1999/xlink" content-type="dwc:verbatimCoordinates" xlink:type="simple"><named-content content-type="geo-json" specific-use="{&#34;type&#34;:&#34;Point&#34;,&#34;coordinates&#34;:[113.109500,24.409500]}" id="NCID0E3BBM" xlink:type="simple">24.4095N, 113.1095E</named-content></named-content>; ca 370 m a.s.l.), Yingde City, Qingyuan City, Guangdong Province, PR China.</p><p><bold><italic>Paratypes</italic>.</bold> Eleven adult males from the same locality as the holotype: <named-content xmlns:xlink="http://www.w3.org/1999/xlink" content-type="dwc:institutional_code" xlink:type="simple">SYS</named-content> a002077, 2081–2085, collected on 25–26 April 2013 by Run-Lin Li and Yuan-Qiu Li; <named-content xmlns:xlink="http://www.w3.org/1999/xlink" content-type="dwc:institutional_code" xlink:type="simple">SYS</named-content> a004172–4173, collected on 27 July 2015 by Ying-Yong Wang and Yuan-Qiu Li; <named-content xmlns:xlink="http://www.w3.org/1999/xlink" content-type="dwc:institutional_code" xlink:type="simple">SYS</named-content> a005448/<named-content xmlns:xlink="http://www.w3.org/1999/xlink" content-type="dwc:institutional_code" xlink:type="simple">CIB</named-content> 110015 collected on 19 August 2016 and <named-content xmlns:xlink="http://www.w3.org/1999/xlink" content-type="dwc:institutional_code" xlink:type="simple">SYS</named-content> a005992–5993 collected on 20 June 2017 by Zhi-Tong Lyu and Yong-You Zhao.</p></tp:treatment-sec><tp:treatment-sec sec-type="etymology" id="SECID0EBDBM"><title>Etymology.</title><p>The specific epithet <italic><tp:taxon-name><tp:taxon-name-part taxon-name-part-type="genus" reg="Megophrys"/><tp:taxon-name-part taxon-name-part-type="species" reg="shimentaina">shimentaina</tp:taxon-name-part></tp:taxon-name></italic> refers to its type locality, Shimentai Nature Reserve.</p></tp:treatment-sec><tp:treatment-sec sec-type="Common name" id="SECID0ERDBM"><title>Common name.</title><p>Shimentai Horned Toad (in English) / Shí Mén Taí Jiăo Chán (石门台角蟾in Chinese)</p></tp:treatment-sec><tp:treatment-sec sec-type="diagnosis" id="SECID0EWDBM"><title>Diagnosis.</title><p>(1) Body size small, <abbrev xmlns:xlink="http://www.w3.org/1999/xlink" xlink:title="snout-vent length" id="ABBRID0E3DBM" xlink:type="simple">SVL</abbrev> 28.0–30.6 (28.9 ± 0.9, <italic>N</italic> = 12) mm in adult males; (2) snout rounded in dorsal view; (3) tympanum clear, <abbrev xmlns:xlink="http://www.w3.org/1999/xlink" xlink:title="tympanum diameter" id="ABBRID0ECEBM" xlink:type="simple">TD</abbrev>/<abbrev xmlns:xlink="http://www.w3.org/1999/xlink" xlink:title="eye diameter" id="ABBRID0EGEBM" xlink:type="simple">ED</abbrev> 0.57–0.66; (4) presence of weak vomerine ridge and vomerine teeth; (5) margin of tongue rounded, not notched behind; (6) hindlimbs slender, heels overlapping and tibio-tarsal articulation reaching forward between tympanum to anterior corner of eye; (7) tibia 0.44–0.53 of <abbrev xmlns:xlink="http://www.w3.org/1999/xlink" xlink:title="snout-vent length" id="ABBRID0EKEBM" xlink:type="simple">SVL</abbrev> and foot 0.62–0.76 of <abbrev xmlns:xlink="http://www.w3.org/1999/xlink" xlink:title="snout-vent length" id="ABBRID0EOEBM" xlink:type="simple">SVL</abbrev>; (8) fingers with narrow lateral fringes, presence of indistinct subarticular tubercles at the bases; (9) toes with narrow lateral fringes and rudiment of webs, absence of subarticular tubercle; (10) presence of a small horn-like tubercle at the edge of upper eyelid; (11) presence of tiny, barely visible, black to dark brown spines on the whole dorsal skin, flanks, dorsal limbs, the region around cloaca, and rear of hindlimbs; (12) dorsal skin rough, a discontinuous “/ \”-shaped ridge with two discontinuous dorsolateral ridges on two sides on the back; (13) several large warts on the flanks; (14) supratympanic fold distinct and white, with tiny spines; (15) light brown above, a dark brown stripe on each upper eyelid; (16) single subgular vocal sac in males; (17) weak nuptial pads with serried olive nuptial spines, on the dorsal surface of the first and second fingers in adult males.</p><fig id="F5" position="float" orientation="portrait"><object-id xmlns:xlink="http://www.w3.org/1999/xlink" content-type="doi" xlink:type="simple">10.3897/zookeys..47983.figure5</object-id><object-id xmlns:xlink="http://www.w3.org/1999/xlink" content-type="arpha" xlink:type="simple">B285F63C-7740-5033-BEA2-03FE155AE0F7</object-id><label>Figure 5.</label><caption><p>Adult male holotype <named-content xmlns:xlink="http://www.w3.org/1999/xlink" content-type="dwc:institutional_code" xlink:type="simple">SYS</named-content> a004710 of <tp:taxon-name><tp:taxon-name-part taxon-name-part-type="genus" reg="Megophrys">Megophrys</tp:taxon-name-part> (<tp:taxon-name-part taxon-name-part-type="subgenus" reg="Panophrys">Panophrys</tp:taxon-name-part>) <tp:taxon-name-part taxon-name-part-type="species" reg="shimentaina">shimentaina</tp:taxon-name-part></tp:taxon-name> sp. nov. in life <bold>A</bold> dorsolateral view <bold>B</bold> ventral view <bold>C</bold> hand <bold>D</bold> foot <bold>E</bold> posterior view <bold>F</bold> large warts on the flanks and absence of conical spines on supratympanic fold.</p></caption><graphic xmlns:xlink="http://www.w3.org/1999/xlink" xlink:href="zookeys-942-105-g005.jpg" position="float" orientation="portrait" xlink:type="simple" id="oo_423059.jpg"><uri content-type="original_file" xlink:type="simple">https://binary.pensoft.net/fig/423059</uri></graphic></fig></tp:treatment-sec><tp:treatment-sec sec-type="comparisons" id="SECID0E5FBM"><title>Comparison.</title><p>Comparative data of <tp:taxon-name><tp:taxon-name-part taxon-name-part-type="genus" reg="Megophrys">Megophrys</tp:taxon-name-part> (<tp:taxon-name-part taxon-name-part-type="subgenus" reg="Panophrys">Panophrys</tp:taxon-name-part>) <tp:taxon-name-part taxon-name-part-type="species" reg="shimentaina">shimentaina</tp:taxon-name-part></tp:taxon-name> sp. nov. with <tp:taxon-name><tp:taxon-name-part taxon-name-part-type="genus" reg="Megophrys">M.</tp:taxon-name-part> (<tp:taxon-name-part taxon-name-part-type="subgenus" reg="Panophrys">Pa.</tp:taxon-name-part>) <tp:taxon-name-part taxon-name-part-type="species" reg="mirabilis">mirabilis</tp:taxon-name-part></tp:taxon-name> sp. nov. and 42 recognized congeners of <italic><tp:taxon-name><tp:taxon-name-part taxon-name-part-type="genus" reg="Panophrys">Panophrys</tp:taxon-name-part></tp:taxon-name></italic> are given in Table <xref ref-type="table" rid="T4">4</xref>.</p><p><tp:taxon-name><tp:taxon-name-part taxon-name-part-type="genus" reg="Megophrys">Megophrys</tp:taxon-name-part> (<tp:taxon-name-part taxon-name-part-type="subgenus" reg="Panophrys">Panophrys</tp:taxon-name-part>) <tp:taxon-name-part taxon-name-part-type="species" reg="shimentaina">shimentaina</tp:taxon-name-part></tp:taxon-name> sp. nov. differs from <tp:taxon-name><tp:taxon-name-part taxon-name-part-type="genus" reg="Megophrys">M.</tp:taxon-name-part> (<tp:taxon-name-part taxon-name-part-type="subgenus" reg="Panophrys">Pa.</tp:taxon-name-part>) <tp:taxon-name-part taxon-name-part-type="species" reg="mirabilis">mirabilis</tp:taxon-name-part></tp:taxon-name> sp. nov. by the smaller body size, <abbrev xmlns:xlink="http://www.w3.org/1999/xlink" xlink:title="snout-vent length" id="ABBRID0EJIBM" xlink:type="simple">SVL</abbrev> 28.0–30.6 mm in males (vs. 55.8–61.4 mm in males), small horn-like tubercle at upper eyelid (vs. slightly large), presence of vomerine teeth (vs. absent), the presence of tiny spines on the whole dorsal skin, flanks, dorsal limbs, the region around cloaca, and rear of hindlimbs (vs. such spines absent), presence of vocal sac in males (vs. absent), and presence of nuptial spines in males (vs. absent).</p><p>Compared with the five <italic><tp:taxon-name><tp:taxon-name-part taxon-name-part-type="genus" reg="Panophrys">Panophrys</tp:taxon-name-part></tp:taxon-name></italic> species previously recorded from the hilly areas among Guangdong, Guangxi, and Hunan, <tp:taxon-name><tp:taxon-name-part taxon-name-part-type="genus" reg="Megophrys">Megophrys</tp:taxon-name-part> (<tp:taxon-name-part taxon-name-part-type="subgenus" reg="Panophrys">Panophrys</tp:taxon-name-part>) <tp:taxon-name-part taxon-name-part-type="species" reg="shimentaina">shimentaina</tp:taxon-name-part></tp:taxon-name> sp. nov. differs from <tp:taxon-name><tp:taxon-name-part taxon-name-part-type="genus" reg="Megophrys">M.</tp:taxon-name-part> (<tp:taxon-name-part taxon-name-part-type="subgenus" reg="Panophrys">Pa.</tp:taxon-name-part>) <tp:taxon-name-part taxon-name-part-type="species" reg="acuta">acuta</tp:taxon-name-part></tp:taxon-name> by the small horn-like tubercle at upper eyelid (vs. slightly large), snout rounded in dorsal view (vs. strongly remarkably pointed), presence of vomerine teeth (vs. absent), presence of tiny spines on the whole dorsal skin, flanks, dorsal limbs, the region around cloaca, and rear of hindlimbs (vs. such spines absent), and overlapping heels (vs. not meeting). <tp:taxon-name><tp:taxon-name-part taxon-name-part-type="genus" reg="Megophrys">M.</tp:taxon-name-part> (<tp:taxon-name-part taxon-name-part-type="subgenus" reg="Panophrys">Pa.</tp:taxon-name-part>) <tp:taxon-name-part taxon-name-part-type="species" reg="shimentaina">shimentaina</tp:taxon-name-part></tp:taxon-name> sp. nov. differs from <tp:taxon-name><tp:taxon-name-part taxon-name-part-type="genus" reg="Megophrys">M.</tp:taxon-name-part> (<tp:taxon-name-part taxon-name-part-type="subgenus" reg="Panophrys">Pa.</tp:taxon-name-part>) <tp:taxon-name-part taxon-name-part-type="species" reg="brachykolos">brachykolos</tp:taxon-name-part></tp:taxon-name> by the smaller body size <abbrev xmlns:xlink="http://www.w3.org/1999/xlink" xlink:title="snout-vent length" id="ABBRID0EOKBM" xlink:type="simple">SVL</abbrev> 28.0–30.6 mm in males (vs. 33.7–39.3 mm in males), presence of vomerine teeth (vs. absent), presence of tiny spines on the whole dorsal skin, flanks, dorsal limbs, the region around cloaca, and rear of hindlimbs (vs. such spines absent), narrow lateral fringes on toes (vs. absent), and overlapping heels (vs. not meeting). <tp:taxon-name><tp:taxon-name-part taxon-name-part-type="genus" reg="Megophrys">M.</tp:taxon-name-part> (<tp:taxon-name-part taxon-name-part-type="subgenus" reg="Panophrys">Pa.</tp:taxon-name-part>) <tp:taxon-name-part taxon-name-part-type="species" reg="shimentaina">shimentaina</tp:taxon-name-part></tp:taxon-name> sp. nov. differs from <tp:taxon-name><tp:taxon-name-part taxon-name-part-type="genus" reg="Megophrys">M.</tp:taxon-name-part> (<tp:taxon-name-part taxon-name-part-type="subgenus" reg="Panophrys">Pa.</tp:taxon-name-part>) <tp:taxon-name-part taxon-name-part-type="species" reg="nanlingensis">nanlingensis</tp:taxon-name-part></tp:taxon-name> by the presence of tiny spines on the whole dorsal skin, flanks, dorsal limbs, the region around cloaca, and rear of hindlimbs (vs. such spines absent), and tongue not notched behind (vs. notched). <tp:taxon-name><tp:taxon-name-part taxon-name-part-type="genus" reg="Megophrys">M.</tp:taxon-name-part> (<tp:taxon-name-part taxon-name-part-type="subgenus" reg="Panophrys">Pa.</tp:taxon-name-part>) <tp:taxon-name-part taxon-name-part-type="species" reg="shimentaina">shimentaina</tp:taxon-name-part></tp:taxon-name> sp. nov. differs from <tp:taxon-name><tp:taxon-name-part taxon-name-part-type="genus" reg="Megophrys">M.</tp:taxon-name-part> (<tp:taxon-name-part taxon-name-part-type="subgenus" reg="Panophrys">Pa.</tp:taxon-name-part>) <tp:taxon-name-part taxon-name-part-type="species" reg="obesa">obesa</tp:taxon-name-part></tp:taxon-name> by the smaller body size <abbrev xmlns:xlink="http://www.w3.org/1999/xlink" xlink:title="snout-vent length" id="ABBRID0EKMBM" xlink:type="simple">SVL</abbrev> 28.0–30.6 mm in males (vs. 35.6 mm in single male), presence of vomerine teeth (vs. absent), presence of tiny spines on the whole dorsal skin, flanks, dorsal limbs, the region around cloaca, and rear of hindlimbs (vs. such spines absent), narrow lateral fringes on toes (vs. absent), and overlapping heels (vs. not meeting). <tp:taxon-name><tp:taxon-name-part taxon-name-part-type="genus" reg="Megophrys">M.</tp:taxon-name-part> (<tp:taxon-name-part taxon-name-part-type="subgenus" reg="Panophrys">Pa.</tp:taxon-name-part>) <tp:taxon-name-part taxon-name-part-type="species" reg="shimentaina">shimentaina</tp:taxon-name-part></tp:taxon-name> sp. nov. differs from <tp:taxon-name><tp:taxon-name-part taxon-name-part-type="genus" reg="Megophrys">M.</tp:taxon-name-part> (<tp:taxon-name-part taxon-name-part-type="subgenus" reg="Panophrys">Pa.</tp:taxon-name-part>) <tp:taxon-name-part taxon-name-part-type="species" reg="shunhuangensis">shunhuangensis</tp:taxon-name-part></tp:taxon-name> by the presence of vomerine teeth (vs. absent), tibio-tarsal articulation reaching forward between tympanum to anterior corner of eye (vs. at the eye), and the presence of tiny spines on the whole dorsal skin, flanks, dorsal limbs, the region around cloaca, and rear of hindlimbs (vs. such spines absent).</p><p>With a small body size, <abbrev xmlns:xlink="http://www.w3.org/1999/xlink" xlink:title="snout-vent length" id="ABBRID0EMNBM" xlink:type="simple">SVL</abbrev> 28.0–30.6 mm in adult males, <tp:taxon-name><tp:taxon-name-part taxon-name-part-type="genus" reg="Megophrys">Megophrys</tp:taxon-name-part> (<tp:taxon-name-part taxon-name-part-type="subgenus" reg="Panophrys">Panophrys</tp:taxon-name-part>) <tp:taxon-name-part taxon-name-part-type="species" reg="shimentaina">shimentaina</tp:taxon-name-part></tp:taxon-name> sp. nov. is significantly different from 15 congeners whose <abbrev xmlns:xlink="http://www.w3.org/1999/xlink" xlink:title="snout-vent length" id="ABBRID0E5NBM" xlink:type="simple">SVL</abbrev> &gt; 35 mm in males, namely <tp:taxon-name><tp:taxon-name-part taxon-name-part-type="genus" reg="Megophrys">M.</tp:taxon-name-part> (<tp:taxon-name-part taxon-name-part-type="subgenus" reg="Panophrys">Pa.</tp:taxon-name-part>) <tp:taxon-name-part taxon-name-part-type="species" reg="baolongensis">baolongensis</tp:taxon-name-part></tp:taxon-name>, <tp:taxon-name><tp:taxon-name-part taxon-name-part-type="genus" reg="Megophrys">M.</tp:taxon-name-part> (<tp:taxon-name-part taxon-name-part-type="subgenus" reg="Panophrys">Pa.</tp:taxon-name-part>) <tp:taxon-name-part taxon-name-part-type="species" reg="binlingensis">binlingensis</tp:taxon-name-part></tp:taxon-name>, <tp:taxon-name><tp:taxon-name-part taxon-name-part-type="genus" reg="Megophrys">M.</tp:taxon-name-part> (<tp:taxon-name-part taxon-name-part-type="subgenus" reg="Panophrys">Pa.</tp:taxon-name-part>) <tp:taxon-name-part taxon-name-part-type="species" reg="caudoprocta">caudoprocta</tp:taxon-name-part></tp:taxon-name>, <tp:taxon-name><tp:taxon-name-part taxon-name-part-type="genus" reg="Megophrys">M.</tp:taxon-name-part> (<tp:taxon-name-part taxon-name-part-type="subgenus" reg="Panophrys">Pa.</tp:taxon-name-part>) <tp:taxon-name-part taxon-name-part-type="species" reg="hoanglienensis">hoanglienensis</tp:taxon-name-part></tp:taxon-name>, <tp:taxon-name><tp:taxon-name-part taxon-name-part-type="genus" reg="Megophrys">M.</tp:taxon-name-part> (<tp:taxon-name-part taxon-name-part-type="subgenus" reg="Panophrys">Pa.</tp:taxon-name-part>) <tp:taxon-name-part taxon-name-part-type="species" reg="huangshanensis">huangshanensis</tp:taxon-name-part></tp:taxon-name>, <tp:taxon-name><tp:taxon-name-part taxon-name-part-type="genus" reg="Megophrys">M.</tp:taxon-name-part> (<tp:taxon-name-part taxon-name-part-type="subgenus" reg="Panophrys">Pa.</tp:taxon-name-part>) <tp:taxon-name-part taxon-name-part-type="species" reg="insularis">insularis</tp:taxon-name-part></tp:taxon-name>, <tp:taxon-name><tp:taxon-name-part taxon-name-part-type="genus" reg="Megophrys">M.</tp:taxon-name-part> (<tp:taxon-name-part taxon-name-part-type="subgenus" reg="Panophrys">Pa.</tp:taxon-name-part>) <tp:taxon-name-part taxon-name-part-type="species" reg="jingdongensis">jingdongensis</tp:taxon-name-part></tp:taxon-name>, <tp:taxon-name><tp:taxon-name-part taxon-name-part-type="genus" reg="Megophrys">M.</tp:taxon-name-part> (<tp:taxon-name-part taxon-name-part-type="subgenus" reg="Panophrys">Pa.</tp:taxon-name-part>) <tp:taxon-name-part taxon-name-part-type="species" reg="jinggangensis">jinggangensis</tp:taxon-name-part></tp:taxon-name>, <tp:taxon-name><tp:taxon-name-part taxon-name-part-type="genus" reg="Megophrys">M.</tp:taxon-name-part> (<tp:taxon-name-part taxon-name-part-type="subgenus" reg="Panophrys">Pa.</tp:taxon-name-part>) <tp:taxon-name-part taxon-name-part-type="species" reg="latidactyla">latidactyla</tp:taxon-name-part></tp:taxon-name>, <tp:taxon-name><tp:taxon-name-part taxon-name-part-type="genus" reg="Megophrys">M.</tp:taxon-name-part> (<tp:taxon-name-part taxon-name-part-type="subgenus" reg="Panophrys">Pa.</tp:taxon-name-part>) <tp:taxon-name-part taxon-name-part-type="species" reg="liboensis">liboensis</tp:taxon-name-part></tp:taxon-name>, <tp:taxon-name><tp:taxon-name-part taxon-name-part-type="genus" reg="Megophrys">M.</tp:taxon-name-part> (<tp:taxon-name-part taxon-name-part-type="subgenus" reg="Panophrys">Pa.</tp:taxon-name-part>) <tp:taxon-name-part taxon-name-part-type="species" reg="omeimontis">omeimontis</tp:taxon-name-part></tp:taxon-name>, <tp:taxon-name><tp:taxon-name-part taxon-name-part-type="genus" reg="Megophrys">M.</tp:taxon-name-part> (<tp:taxon-name-part taxon-name-part-type="subgenus" reg="Panophrys">Pa.</tp:taxon-name-part>) <tp:taxon-name-part taxon-name-part-type="species" reg="palpebralespinosa">palpebralespinosa</tp:taxon-name-part></tp:taxon-name>, <tp:taxon-name><tp:taxon-name-part taxon-name-part-type="genus" reg="Megophrys">M.</tp:taxon-name-part> (<tp:taxon-name-part taxon-name-part-type="subgenus" reg="Panophrys">Pa.</tp:taxon-name-part>) <tp:taxon-name-part taxon-name-part-type="species" reg="sangzhiensis">sangzhiensis</tp:taxon-name-part></tp:taxon-name>, <tp:taxon-name><tp:taxon-name-part taxon-name-part-type="genus" reg="Megophrys">M.</tp:taxon-name-part> (<tp:taxon-name-part taxon-name-part-type="subgenus" reg="Panophrys">Pa.</tp:taxon-name-part>) <tp:taxon-name-part taxon-name-part-type="species" reg="shuichengensis">shuichengensis</tp:taxon-name-part></tp:taxon-name>, and <tp:taxon-name><tp:taxon-name-part taxon-name-part-type="genus" reg="Megophrys">M.</tp:taxon-name-part> (<tp:taxon-name-part taxon-name-part-type="subgenus" reg="Panophrys">Pa.</tp:taxon-name-part>) <tp:taxon-name-part taxon-name-part-type="species" reg="spinata">spinata</tp:taxon-name-part></tp:taxon-name>.</p><p><tp:taxon-name><tp:taxon-name-part taxon-name-part-type="genus" reg="Megophrys">Megophrys</tp:taxon-name-part> (<tp:taxon-name-part taxon-name-part-type="subgenus" reg="Panophrys">Panophrys</tp:taxon-name-part>) <tp:taxon-name-part taxon-name-part-type="species" reg="shimentaina">shimentaina</tp:taxon-name-part></tp:taxon-name> sp. nov. can be further distinguished from the remaining 22 congeners by the following characteristics: vomerine teeth present [vs. absent in <tp:taxon-name><tp:taxon-name-part taxon-name-part-type="genus" reg="Megophrys">M.</tp:taxon-name-part> (<tp:taxon-name-part taxon-name-part-type="subgenus" reg="Panophrys">Pa.</tp:taxon-name-part>) <tp:taxon-name-part taxon-name-part-type="species" reg="binchuanensis">binchuanensis</tp:taxon-name-part></tp:taxon-name>, <tp:taxon-name><tp:taxon-name-part taxon-name-part-type="genus" reg="Megophrys">M.</tp:taxon-name-part> (<tp:taxon-name-part taxon-name-part-type="subgenus" reg="Panophrys">Pa.</tp:taxon-name-part>) <tp:taxon-name-part taxon-name-part-type="species" reg="boettgeri">boettgeri</tp:taxon-name-part></tp:taxon-name>, <tp:taxon-name><tp:taxon-name-part taxon-name-part-type="genus" reg="Megophrys">M.</tp:taxon-name-part> (<tp:taxon-name-part taxon-name-part-type="subgenus" reg="Panophrys">Pa.</tp:taxon-name-part>) <tp:taxon-name-part taxon-name-part-type="species" reg="cheni">cheni</tp:taxon-name-part></tp:taxon-name>, <tp:taxon-name><tp:taxon-name-part taxon-name-part-type="genus" reg="Megophrys">M.</tp:taxon-name-part> (<tp:taxon-name-part taxon-name-part-type="subgenus" reg="Panophrys">Pa.</tp:taxon-name-part>) <tp:taxon-name-part taxon-name-part-type="species" reg="jiangi">jiangi</tp:taxon-name-part></tp:taxon-name>, <tp:taxon-name><tp:taxon-name-part taxon-name-part-type="genus" reg="Megophrys">M.</tp:taxon-name-part> (<tp:taxon-name-part taxon-name-part-type="subgenus" reg="Panophrys">Pa.</tp:taxon-name-part>) <tp:taxon-name-part taxon-name-part-type="species" reg="kuatunensis">kuatunensis</tp:taxon-name-part></tp:taxon-name>, <tp:taxon-name><tp:taxon-name-part taxon-name-part-type="genus" reg="Megophrys">M.</tp:taxon-name-part> (<tp:taxon-name-part taxon-name-part-type="subgenus" reg="Panophrys">Pa.</tp:taxon-name-part>) <tp:taxon-name-part taxon-name-part-type="species" reg="leishanensis">leishanensis</tp:taxon-name-part></tp:taxon-name>, <tp:taxon-name><tp:taxon-name-part taxon-name-part-type="genus" reg="Megophrys">M.</tp:taxon-name-part> (<tp:taxon-name-part taxon-name-part-type="subgenus" reg="Panophrys">Pa.</tp:taxon-name-part>) <tp:taxon-name-part taxon-name-part-type="species" reg="lini">lini</tp:taxon-name-part></tp:taxon-name>, <tp:taxon-name><tp:taxon-name-part taxon-name-part-type="genus" reg="Megophrys">M.</tp:taxon-name-part> (<tp:taxon-name-part taxon-name-part-type="subgenus" reg="Panophrys">Pa.</tp:taxon-name-part>) <tp:taxon-name-part taxon-name-part-type="species" reg="lishuiensis">lishuiensis</tp:taxon-name-part></tp:taxon-name>, <tp:taxon-name><tp:taxon-name-part taxon-name-part-type="genus" reg="Megophrys">M.</tp:taxon-name-part> (<tp:taxon-name-part taxon-name-part-type="subgenus" reg="Panophrys">Pa.</tp:taxon-name-part>) <tp:taxon-name-part taxon-name-part-type="species" reg="minor">minor</tp:taxon-name-part></tp:taxon-name>, <tp:taxon-name><tp:taxon-name-part taxon-name-part-type="genus" reg="Megophrys">M.</tp:taxon-name-part> (<tp:taxon-name-part taxon-name-part-type="subgenus" reg="Panophrys">Pa.</tp:taxon-name-part>) <tp:taxon-name-part taxon-name-part-type="species" reg="mufumontana">mufumontana</tp:taxon-name-part></tp:taxon-name>, <tp:taxon-name><tp:taxon-name-part taxon-name-part-type="genus" reg="Megophrys">M.</tp:taxon-name-part> (<tp:taxon-name-part taxon-name-part-type="subgenus" reg="Panophrys">Pa.</tp:taxon-name-part>) <tp:taxon-name-part taxon-name-part-type="species" reg="ombrophila">ombrophila</tp:taxon-name-part></tp:taxon-name>, <tp:taxon-name><tp:taxon-name-part taxon-name-part-type="genus" reg="Megophrys">M.</tp:taxon-name-part> (<tp:taxon-name-part taxon-name-part-type="subgenus" reg="Panophrys">Pa.</tp:taxon-name-part>) <tp:taxon-name-part taxon-name-part-type="species" reg="tuberogranulatus">tuberogranulatus</tp:taxon-name-part></tp:taxon-name>, <tp:taxon-name><tp:taxon-name-part taxon-name-part-type="genus" reg="Megophrys">M.</tp:taxon-name-part> (<tp:taxon-name-part taxon-name-part-type="subgenus" reg="Panophrys">Pa.</tp:taxon-name-part>) <tp:taxon-name-part taxon-name-part-type="species" reg="wugongensis">wugongensis</tp:taxon-name-part></tp:taxon-name>, <tp:taxon-name><tp:taxon-name-part taxon-name-part-type="genus" reg="Megophrys">M.</tp:taxon-name-part> (<tp:taxon-name-part taxon-name-part-type="subgenus" reg="Panophrys">Pa.</tp:taxon-name-part>) <tp:taxon-name-part taxon-name-part-type="species" reg="wuliangshanensis">wuliangshanensis</tp:taxon-name-part></tp:taxon-name>, <tp:taxon-name><tp:taxon-name-part taxon-name-part-type="genus" reg="Megophrys">M.</tp:taxon-name-part> (<tp:taxon-name-part taxon-name-part-type="subgenus" reg="Panophrys">Pa.</tp:taxon-name-part>) <tp:taxon-name-part taxon-name-part-type="species" reg="wushanensis">wushanensis</tp:taxon-name-part></tp:taxon-name>, and <tp:taxon-name><tp:taxon-name-part taxon-name-part-type="genus" reg="Megophrys">M.</tp:taxon-name-part> (<tp:taxon-name-part taxon-name-part-type="subgenus" reg="Panophrys">Pa.</tp:taxon-name-part>) <tp:taxon-name-part taxon-name-part-type="species" reg="xianjuensis">xianjuensis</tp:taxon-name-part></tp:taxon-name>]; tongue not notched behind [vs. notched in <tp:taxon-name><tp:taxon-name-part taxon-name-part-type="genus" reg="Megophrys">M.</tp:taxon-name-part> (<tp:taxon-name-part taxon-name-part-type="subgenus" reg="Panophrys">Pa.</tp:taxon-name-part>) <tp:taxon-name-part taxon-name-part-type="species" reg="cheni">cheni</tp:taxon-name-part></tp:taxon-name>, <tp:taxon-name><tp:taxon-name-part taxon-name-part-type="genus" reg="Megophrys">M.</tp:taxon-name-part> (<tp:taxon-name-part taxon-name-part-type="subgenus" reg="Panophrys">Pa.</tp:taxon-name-part>) <tp:taxon-name-part taxon-name-part-type="species" reg="boettgeri">boettgeri</tp:taxon-name-part></tp:taxon-name>, <tp:taxon-name><tp:taxon-name-part taxon-name-part-type="genus" reg="Megophrys">M.</tp:taxon-name-part> (<tp:taxon-name-part taxon-name-part-type="subgenus" reg="Panophrys">Pa.</tp:taxon-name-part>) <tp:taxon-name-part taxon-name-part-type="species" reg="fansipanensis">fansipanensis</tp:taxon-name-part></tp:taxon-name>, <tp:taxon-name><tp:taxon-name-part taxon-name-part-type="genus" reg="Megophrys">M.</tp:taxon-name-part> (<tp:taxon-name-part taxon-name-part-type="subgenus" reg="Panophrys">Pa.</tp:taxon-name-part>) <tp:taxon-name-part taxon-name-part-type="species" reg="jiulianensis">jiulianensis</tp:taxon-name-part></tp:taxon-name>, <tp:taxon-name><tp:taxon-name-part taxon-name-part-type="genus" reg="Megophrys">M.</tp:taxon-name-part> (<tp:taxon-name-part taxon-name-part-type="subgenus" reg="Panophrys">Pa.</tp:taxon-name-part>) <tp:taxon-name-part taxon-name-part-type="species" reg="kuatunensis">kuatunensis</tp:taxon-name-part></tp:taxon-name>, <tp:taxon-name><tp:taxon-name-part taxon-name-part-type="genus" reg="Megophrys">M.</tp:taxon-name-part> (<tp:taxon-name-part taxon-name-part-type="subgenus" reg="Panophrys">Pa.</tp:taxon-name-part>) <tp:taxon-name-part taxon-name-part-type="species" reg="minor">minor</tp:taxon-name-part></tp:taxon-name>, and <tp:taxon-name><tp:taxon-name-part taxon-name-part-type="genus" reg="Megophrys">M.</tp:taxon-name-part> (<tp:taxon-name-part taxon-name-part-type="subgenus" reg="Panophrys">Pa.</tp:taxon-name-part>) <tp:taxon-name-part taxon-name-part-type="species" reg="rubrimera">rubrimera</tp:taxon-name-part></tp:taxon-name>]; lateral fringes on toes narrow [vs. absent in <tp:taxon-name><tp:taxon-name-part taxon-name-part-type="genus" reg="Megophrys">M.</tp:taxon-name-part> (<tp:taxon-name-part taxon-name-part-type="subgenus" reg="Panophrys">Pa.</tp:taxon-name-part>) <tp:taxon-name-part taxon-name-part-type="species" reg="daweimontis">daweimontis</tp:taxon-name-part></tp:taxon-name>, <tp:taxon-name><tp:taxon-name-part taxon-name-part-type="genus" reg="Megophrys">M.</tp:taxon-name-part> (<tp:taxon-name-part taxon-name-part-type="subgenus" reg="Panophrys">Pa.</tp:taxon-name-part>) <tp:taxon-name-part taxon-name-part-type="species" reg="dongguanensis">dongguanensis</tp:taxon-name-part></tp:taxon-name>, <tp:taxon-name><tp:taxon-name-part taxon-name-part-type="genus" reg="Megophrys">M.</tp:taxon-name-part> (<tp:taxon-name-part taxon-name-part-type="subgenus" reg="Panophrys">Pa.</tp:taxon-name-part>) <tp:taxon-name-part taxon-name-part-type="species" reg="fansipanensis">fansipanensis</tp:taxon-name-part></tp:taxon-name>, <tp:taxon-name><tp:taxon-name-part taxon-name-part-type="genus" reg="Megophrys">M.</tp:taxon-name-part> (<tp:taxon-name-part taxon-name-part-type="subgenus" reg="Panophrys">Pa.</tp:taxon-name-part>) <tp:taxon-name-part taxon-name-part-type="species" reg="jiangi">jiangi</tp:taxon-name-part></tp:taxon-name>, <tp:taxon-name><tp:taxon-name-part taxon-name-part-type="genus" reg="Megophrys">M.</tp:taxon-name-part> (<tp:taxon-name-part taxon-name-part-type="subgenus" reg="Panophrys">Pa.</tp:taxon-name-part>) <tp:taxon-name-part taxon-name-part-type="species" reg="jiulianensis">jiulianensis</tp:taxon-name-part></tp:taxon-name>, <tp:taxon-name><tp:taxon-name-part taxon-name-part-type="genus" reg="Megophrys">M.</tp:taxon-name-part> (<tp:taxon-name-part taxon-name-part-type="subgenus" reg="Panophrys">Pa.</tp:taxon-name-part>) <tp:taxon-name-part taxon-name-part-type="species" reg="leishanensis">leishanensis</tp:taxon-name-part></tp:taxon-name>, <tp:taxon-name><tp:taxon-name-part taxon-name-part-type="genus" reg="Megophrys">M.</tp:taxon-name-part> (<tp:taxon-name-part taxon-name-part-type="subgenus" reg="Panophrys">Pa.</tp:taxon-name-part>) <tp:taxon-name-part taxon-name-part-type="species" reg="lishuiensis">lishuiensis</tp:taxon-name-part></tp:taxon-name>, <tp:taxon-name><tp:taxon-name-part taxon-name-part-type="genus" reg="Megophrys">M.</tp:taxon-name-part> (<tp:taxon-name-part taxon-name-part-type="subgenus" reg="Panophrys">Pa.</tp:taxon-name-part>) <tp:taxon-name-part taxon-name-part-type="species" reg="minor">minor</tp:taxon-name-part></tp:taxon-name>, <tp:taxon-name><tp:taxon-name-part taxon-name-part-type="genus" reg="Megophrys">M.</tp:taxon-name-part> (<tp:taxon-name-part taxon-name-part-type="subgenus" reg="Panophrys">Pa.</tp:taxon-name-part>) <tp:taxon-name-part taxon-name-part-type="species" reg="nankunensis">nankunensis</tp:taxon-name-part></tp:taxon-name>, <tp:taxon-name><tp:taxon-name-part taxon-name-part-type="genus" reg="Megophrys">M.</tp:taxon-name-part> (<tp:taxon-name-part taxon-name-part-type="subgenus" reg="Panophrys">Pa.</tp:taxon-name-part>) <tp:taxon-name-part taxon-name-part-type="species" reg="ombrophila">ombrophila</tp:taxon-name-part></tp:taxon-name>, <tp:taxon-name><tp:taxon-name-part taxon-name-part-type="genus" reg="Megophrys">M.</tp:taxon-name-part> (<tp:taxon-name-part taxon-name-part-type="subgenus" reg="Panophrys">Pa.</tp:taxon-name-part>) <tp:taxon-name-part taxon-name-part-type="species" reg="tuberogranulatus">tuberogranulatus</tp:taxon-name-part></tp:taxon-name>, <tp:taxon-name><tp:taxon-name-part taxon-name-part-type="genus" reg="Megophrys">M.</tp:taxon-name-part> (<tp:taxon-name-part taxon-name-part-type="subgenus" reg="Panophrys">Pa.</tp:taxon-name-part>) <tp:taxon-name-part taxon-name-part-type="species" reg="wugongensis">wugongensis</tp:taxon-name-part></tp:taxon-name>, and <tp:taxon-name><tp:taxon-name-part taxon-name-part-type="genus" reg="Megophrys">M.</tp:taxon-name-part> (<tp:taxon-name-part taxon-name-part-type="subgenus" reg="Panophrys">Pa.</tp:taxon-name-part>) <tp:taxon-name-part taxon-name-part-type="species" reg="wuliangshanensis">wuliangshanensis</tp:taxon-name-part></tp:taxon-name>; wide in <tp:taxon-name><tp:taxon-name-part taxon-name-part-type="genus" reg="Megophrys">M.</tp:taxon-name-part> (<tp:taxon-name-part taxon-name-part-type="subgenus" reg="Panophrys">Pa.</tp:taxon-name-part>) <tp:taxon-name-part taxon-name-part-type="species" reg="binchuanensis">binchuanensis</tp:taxon-name-part></tp:taxon-name>, <tp:taxon-name><tp:taxon-name-part taxon-name-part-type="genus" reg="Megophrys">M.</tp:taxon-name-part> (<tp:taxon-name-part taxon-name-part-type="subgenus" reg="Panophrys">Pa.</tp:taxon-name-part>) <tp:taxon-name-part taxon-name-part-type="species" reg="boettgeri">boettgeri</tp:taxon-name-part></tp:taxon-name>, <tp:taxon-name><tp:taxon-name-part taxon-name-part-type="genus" reg="Megophrys">M.</tp:taxon-name-part> (<tp:taxon-name-part taxon-name-part-type="subgenus" reg="Panophrys">Pa.</tp:taxon-name-part>) <tp:taxon-name-part taxon-name-part-type="species" reg="cheni">cheni</tp:taxon-name-part></tp:taxon-name>, and <tp:taxon-name><tp:taxon-name-part taxon-name-part-type="genus" reg="Megophrys">M.</tp:taxon-name-part> (<tp:taxon-name-part taxon-name-part-type="subgenus" reg="Panophrys">Pa.</tp:taxon-name-part>) <tp:taxon-name-part taxon-name-part-type="species" reg="lini">lini</tp:taxon-name-part></tp:taxon-name>; vs. absent in females while wide in males in <tp:taxon-name><tp:taxon-name-part taxon-name-part-type="genus" reg="Megophrys">M.</tp:taxon-name-part> (<tp:taxon-name-part taxon-name-part-type="subgenus" reg="Panophrys">Pa.</tp:taxon-name-part>) <tp:taxon-name-part taxon-name-part-type="species" reg="wushanensis">wushanensis</tp:taxon-name-part></tp:taxon-name>]; rudimentary webs on toes [vs. lacking webs in <tp:taxon-name><tp:taxon-name-part taxon-name-part-type="genus" reg="Megophrys">M.</tp:taxon-name-part> (<tp:taxon-name-part taxon-name-part-type="subgenus" reg="Panophrys">Pa.</tp:taxon-name-part>) <tp:taxon-name-part taxon-name-part-type="species" reg="daweimontis">daweimontis</tp:taxon-name-part></tp:taxon-name>, <tp:taxon-name><tp:taxon-name-part taxon-name-part-type="genus" reg="Megophrys">M.</tp:taxon-name-part> (<tp:taxon-name-part taxon-name-part-type="subgenus" reg="Panophrys">Pa.</tp:taxon-name-part>) <tp:taxon-name-part taxon-name-part-type="species" reg="fansipanensis">fansipanensis</tp:taxon-name-part></tp:taxon-name>, <tp:taxon-name><tp:taxon-name-part taxon-name-part-type="genus" reg="Megophrys">M.</tp:taxon-name-part> (<tp:taxon-name-part taxon-name-part-type="subgenus" reg="Panophrys">Pa.</tp:taxon-name-part>) <tp:taxon-name-part taxon-name-part-type="species" reg="kuatunensis">kuatunensis</tp:taxon-name-part></tp:taxon-name>, <tp:taxon-name><tp:taxon-name-part taxon-name-part-type="genus" reg="Megophrys">M.</tp:taxon-name-part> (<tp:taxon-name-part taxon-name-part-type="subgenus" reg="Panophrys">Pa.</tp:taxon-name-part>) <tp:taxon-name-part taxon-name-part-type="species" reg="lishuiensis">lishuiensis</tp:taxon-name-part></tp:taxon-name>, <tp:taxon-name><tp:taxon-name-part taxon-name-part-type="genus" reg="Megophrys">M.</tp:taxon-name-part> (<tp:taxon-name-part taxon-name-part-type="subgenus" reg="Panophrys">Pa.</tp:taxon-name-part>) <tp:taxon-name-part taxon-name-part-type="species" reg="ombrophila">ombrophila</tp:taxon-name-part></tp:taxon-name>, <tp:taxon-name><tp:taxon-name-part taxon-name-part-type="genus" reg="Megophrys">M.</tp:taxon-name-part> (<tp:taxon-name-part taxon-name-part-type="subgenus" reg="Panophrys">Pa.</tp:taxon-name-part>) <tp:taxon-name-part taxon-name-part-type="species" reg="rubrimera">rubrimera</tp:taxon-name-part></tp:taxon-name>, and <tp:taxon-name><tp:taxon-name-part taxon-name-part-type="genus" reg="Megophrys">M.</tp:taxon-name-part> (<tp:taxon-name-part taxon-name-part-type="subgenus" reg="Panophrys">Pa.</tp:taxon-name-part>) <tp:taxon-name-part taxon-name-part-type="species" reg="wuliangshanensis">wuliangshanensis</tp:taxon-name-part></tp:taxon-name>].</p><fig id="F6" position="float" orientation="portrait"><object-id xmlns:xlink="http://www.w3.org/1999/xlink" content-type="doi" xlink:type="simple">10.3897/zookeys..47983.figure6</object-id><object-id xmlns:xlink="http://www.w3.org/1999/xlink" content-type="arpha" xlink:type="simple">68DABFC1-4734-5085-A349-C2130237169B</object-id><label>Figure 6.</label><caption><p>Advertisement calls spectrograms <bold>A</bold><tp:taxon-name><tp:taxon-name-part taxon-name-part-type="genus" reg="Megophrys">Megophrys</tp:taxon-name-part> (<tp:taxon-name-part taxon-name-part-type="subgenus" reg="Panophrys">Panophrys</tp:taxon-name-part>) <tp:taxon-name-part taxon-name-part-type="species" reg="shimentaina">shimentaina</tp:taxon-name-part></tp:taxon-name> sp. nov. <bold>B</bold><tp:taxon-name><tp:taxon-name-part taxon-name-part-type="genus" reg="Megophrys">M.</tp:taxon-name-part> (<tp:taxon-name-part taxon-name-part-type="subgenus" reg="Panophrys">Pa.</tp:taxon-name-part>) <tp:taxon-name-part taxon-name-part-type="species" reg="xiangnanensis">xiangnanensis</tp:taxon-name-part></tp:taxon-name> sp. nov. <bold>C</bold><tp:taxon-name><tp:taxon-name-part taxon-name-part-type="genus" reg="Megophrys">M.</tp:taxon-name-part> (<tp:taxon-name-part taxon-name-part-type="subgenus" reg="Panophrys">Pa.</tp:taxon-name-part>) <tp:taxon-name-part taxon-name-part-type="species" reg="yangmingensis">yangmingensis</tp:taxon-name-part></tp:taxon-name> sp. nov. <bold>1</bold> sonogram <bold>2</bold> waveform.</p></caption><graphic xmlns:xlink="http://www.w3.org/1999/xlink" xlink:href="zookeys-942-105-g006.jpg" position="float" orientation="portrait" xlink:type="simple" id="oo_423060.jpg"><uri content-type="original_file" xlink:type="simple">https://binary.pensoft.net/fig/423060</uri></graphic></fig></tp:treatment-sec><tp:treatment-sec sec-type="description" id="SECID0EFMCM"><title>Description of holotype.</title><p>Adult male. Body size small, <abbrev xmlns:xlink="http://www.w3.org/1999/xlink" xlink:title="snout-vent length" id="ABBRID0ELMCM" xlink:type="simple">SVL</abbrev> 28.4 mm; head width slightly smaller than head length, <abbrev xmlns:xlink="http://www.w3.org/1999/xlink" xlink:title="head width" id="ABBRID0EPMCM" xlink:type="simple">HDW</abbrev>/<abbrev xmlns:xlink="http://www.w3.org/1999/xlink" xlink:title="head length" id="ABBRID0ETMCM" xlink:type="simple">HDL</abbrev> 0.95; snout rounded in dorsal view, projecting, sloping backward to mouth in profile, protruding well beyond margin of lower jaw; top of head flat; eyes large, <abbrev xmlns:xlink="http://www.w3.org/1999/xlink" xlink:title="eye diameter" id="ABBRID0EXMCM" xlink:type="simple">ED</abbrev> 0.33 of <abbrev xmlns:xlink="http://www.w3.org/1999/xlink" xlink:title="head length" id="ABBRID0E2MCM" xlink:type="simple">HDL</abbrev>, pupil vertical; nostril oblique-ovoid; canthus rostralis well developed; loreal region slightly oblique; internasal distance slightly larger than interorbital distance; tympanum clear, in medium size, <abbrev xmlns:xlink="http://www.w3.org/1999/xlink" xlink:title="tympanum diameter" id="ABBRID0E6MCM" xlink:type="simple">TD</abbrev>/<abbrev xmlns:xlink="http://www.w3.org/1999/xlink" xlink:title="eye diameter" id="ABBRID0EDNCM" xlink:type="simple">ED</abbrev> 0.61; large ovoid choanae at the base of the maxilla; presence of weak vomerine ridge and vomerine teeth; margin of tongue rounded, not notched behind; presence of a single subgular vocal sac, a pair of slit-like openings at posterior of jaw.</p><p>Radio-ulna length 0.22 of <abbrev xmlns:xlink="http://www.w3.org/1999/xlink" xlink:title="snout-vent length" id="ABBRID0EJNCM" xlink:type="simple">SVL</abbrev> and hand 0.26 of <abbrev xmlns:xlink="http://www.w3.org/1999/xlink" xlink:title="snout-vent length" id="ABBRID0ENNCM" xlink:type="simple">SVL</abbrev>; hand without webs, fingers with narrow lateral fringes, relative finger length I ≈ II &lt; IV &lt; III; tips of fingers slightly dilated, round; one indistinct subarticular tubercle at the bases of each finger; inner metacarpal tubercle observably enlarged and the outer one smaller; nuptial pads with serried olive nuptial spines on the dorsal surface of the first and second fingers. Hindlimbs slender, tibio-tarsal articulation reaching forward to the posterior corner of eye when hindlimb is stretched along the side of the body; heels overlapping when the flexed hindlimbs are held at right angles to the body axis; tibia length 0.47 of <abbrev xmlns:xlink="http://www.w3.org/1999/xlink" xlink:title="snout-vent length" id="ABBRID0ERNCM" xlink:type="simple">SVL</abbrev> and foot length 0.67 of <abbrev xmlns:xlink="http://www.w3.org/1999/xlink" xlink:title="snout-vent length" id="ABBRID0EVNCM" xlink:type="simple">SVL</abbrev>; relative toe length I &lt; II &lt; V &lt; III &lt; IV; tips of toes round and slightly dilated; toes with distinct lateral fringes and rudiment of webs, without subarticular tubercle; inner metatarsal tubercle long ovoid and the outer one absent.</p><p>Dorsal skin rough; numerous granules densely arranged on the top of head, loreal region, lips, temporal region, dorsal body, flanks and dorsal limbs; several tubercles on upper eyelid, including a horn-like prominent tubercle on the edge; all granules and tubercles bearing tiny, barely visible spines; clear supratympanic fold with tiny spines, curving postero-ventrally from posterior corner of eye to a level above insertion of arm; tubercles and granules forming discontinuous “/ \”-shaped ridge and two discontinuous dorsolateral ridges on two sides at the central back; large tubercles and warts on the flanks; ventral surface smooth; several granules bearing black spines on the region around cloaca and rear of hindlimbs; small pectoral gland closer to axilla; a single large femoral gland on rear of thigh.</p></tp:treatment-sec><tp:treatment-sec sec-type="Coloration" id="SECID0E1NCM"><title>Coloration.</title><p>Light brown above in life; a dark brown stripe on dorsal surface of each eye; narrow dark brown transverse bands on forearms and hindlimbs; supratympanic fold white; dark vertical band below the eye; iris reddish brown; all spines black or dark brown; ventral surface pale; throat flesh color; scarlet spots on the chest; a large white blotch on the belly; a pair of lateroventral longitudinal broad black stripes with several white tubercles on two sides; ventral limbs flesh color with white spots; ventral hands and ventral feet brown, tips of digits pale brown; metacarpal tubercle and metatarsal tubercle reddish; pectoral gland and femoral gland white.</p></tp:treatment-sec><tp:treatment-sec sec-type="variation" id="SECID0E6NCM"><title>Variations.</title><p>Measurement data of type series are listed in Table <xref ref-type="table" rid="T6">6</xref>. All paratypes are extremely similar to the holotype but <named-content xmlns:xlink="http://www.w3.org/1999/xlink" content-type="dwc:institutional_code" xlink:type="simple">SYS</named-content> a002082 has an “X” pattern on its back.</p></tp:treatment-sec><tp:treatment-sec sec-type="distribution" id="SECID0EOOCM"><title>Distribution and ecology.</title><p>Currently, <tp:taxon-name><tp:taxon-name-part taxon-name-part-type="genus" reg="Megophrys">Megophrys</tp:taxon-name-part> (<tp:taxon-name-part taxon-name-part-type="subgenus" reg="Panophrys">Panophrys</tp:taxon-name-part>) <tp:taxon-name-part taxon-name-part-type="species" reg="shimentaina">shimentaina</tp:taxon-name-part></tp:taxon-name> sp. nov. is known only from Shimentai Nature Reserve, northern Guangdong. This toad is uncommon in its distribution areas. All individuals were found from two slowly flowing mountain streams between elevations of 210–500 m a.s.l. Males call on plant leaves from April to August, suggesting their breeding season corresponds to this period. Females and tadpoles have not been found.</p></tp:treatment-sec><tp:treatment-sec sec-type="Vocalization" id="SECID0ECPCM"><title>Vocalization.</title><p>The advertisement calls of <tp:taxon-name><tp:taxon-name-part taxon-name-part-type="genus" reg="Megophrys">Megophrys</tp:taxon-name-part> (<tp:taxon-name-part taxon-name-part-type="subgenus" reg="Panophrys">Panophrys</tp:taxon-name-part>) <tp:taxon-name-part taxon-name-part-type="species" reg="shimentaina">shimentaina</tp:taxon-name-part></tp:taxon-name> sp. nov. were recorded from four males at 18–20 °C air temperature on 27 April 2016. Thirty calls with 96 notes are measured and the spectrograms are shown in Fig. <xref ref-type="fig" rid="F6">6A</xref>. The advertisement call is made up of 3.8 ± 0.4 (3–4, <italic>N</italic> = 30) continuous click notes. Each call lasts 0.50 ± 0.07 s (0.36–0.58 s, <italic>N</italic> = 30) and each note lasts 85 ± 8 ms (64–101 ms, <italic>N</italic> = 96) with an interval of 67 ± 14 ms (44–121 ms, <italic>N</italic> = 71) between every two notes. The peak frequency measures at 4895 ± 124 Hz (4688–5156 Hz, <italic>N</italic> = 96).</p><table-wrap id="T6" position="float" orientation="portrait"><label>Table 6.</label><caption><p>Measurements (in mm) of the type series of <tp:taxon-name><tp:taxon-name-part taxon-name-part-type="genus" reg="Megophrys">Megophrys</tp:taxon-name-part> (<tp:taxon-name-part taxon-name-part-type="subgenus" reg="Panophrys">Panophrys</tp:taxon-name-part>) <tp:taxon-name-part taxon-name-part-type="species" reg="shimentaina">shimentaina</tp:taxon-name-part></tp:taxon-name> sp. nov., * for the holotype.</p></caption><table id="TID0E5NEM" rules="all"><tbody><tr><td rowspan="1" colspan="1"/><td rowspan="1" colspan="1"><bold><named-content xmlns:xlink="http://www.w3.org/1999/xlink" content-type="dwc:institutional_code" xlink:type="simple">SYS</named-content> a004710</bold>*</td><td rowspan="1" colspan="1">
                    <bold><named-content xmlns:xlink="http://www.w3.org/1999/xlink" content-type="dwc:institutional_code" xlink:type="simple">SYS</named-content> a002077</bold>
                  </td><td rowspan="1" colspan="1">
                    <bold><named-content xmlns:xlink="http://www.w3.org/1999/xlink" content-type="dwc:institutional_code" xlink:type="simple">SYS</named-content> a002081</bold>
                  </td><td rowspan="1" colspan="1">
                    <bold><named-content xmlns:xlink="http://www.w3.org/1999/xlink" content-type="dwc:institutional_code" xlink:type="simple">SYS</named-content> a002082</bold>
                  </td><td rowspan="1" colspan="1">
                    <bold><named-content xmlns:xlink="http://www.w3.org/1999/xlink" content-type="dwc:institutional_code" xlink:type="simple">SYS</named-content> a002083</bold>
                  </td><td rowspan="1" colspan="1">
                    <bold><named-content xmlns:xlink="http://www.w3.org/1999/xlink" content-type="dwc:institutional_code" xlink:type="simple">SYS</named-content> a002084</bold>
                  </td><td rowspan="1" colspan="1">
                    <bold><named-content xmlns:xlink="http://www.w3.org/1999/xlink" content-type="dwc:institutional_code" xlink:type="simple">SYS</named-content> a002085</bold>
                  </td><td rowspan="1" colspan="1">
                    <bold><named-content xmlns:xlink="http://www.w3.org/1999/xlink" content-type="dwc:institutional_code" xlink:type="simple">SYS</named-content> a004172</bold>
                  </td><td rowspan="1" colspan="1">
                    <bold><named-content xmlns:xlink="http://www.w3.org/1999/xlink" content-type="dwc:institutional_code" xlink:type="simple">SYS</named-content> a004173</bold>
                  </td><td rowspan="1" colspan="1">
                    <bold><named-content xmlns:xlink="http://www.w3.org/1999/xlink" content-type="dwc:institutional_code" xlink:type="simple">SYS</named-content> a005448 / <named-content xmlns:xlink="http://www.w3.org/1999/xlink" content-type="dwc:institutional_code" xlink:type="simple">CIB</named-content> 110015</bold>
                  </td><td rowspan="1" colspan="1">
                    <bold><named-content xmlns:xlink="http://www.w3.org/1999/xlink" content-type="dwc:institutional_code" xlink:type="simple">SYS</named-content> a005992</bold>
                  </td><td rowspan="1" colspan="1">
                    <bold><named-content xmlns:xlink="http://www.w3.org/1999/xlink" content-type="dwc:institutional_code" xlink:type="simple">SYS</named-content> a005993</bold>
                  </td></tr><tr><td rowspan="1" colspan="1">
                    <bold>Sex</bold>
                  </td><td rowspan="1" colspan="1">Male</td><td rowspan="1" colspan="1">Male</td><td rowspan="1" colspan="1">Male</td><td rowspan="1" colspan="1">Male</td><td rowspan="1" colspan="1">Male</td><td rowspan="1" colspan="1">Male</td><td rowspan="1" colspan="1">Male</td><td rowspan="1" colspan="1">Male</td><td rowspan="1" colspan="1">Male</td><td rowspan="1" colspan="1">Male</td><td rowspan="1" colspan="1">Male</td><td rowspan="1" colspan="1">Male</td></tr><tr><td rowspan="1" colspan="1">
                    <bold><abbrev xmlns:xlink="http://www.w3.org/1999/xlink" xlink:title="snout-vent length" id="ABBRID0E4WCM" xlink:type="simple">SVL</abbrev></bold>
                  </td><td rowspan="1" colspan="1">28.4</td><td rowspan="1" colspan="1">28.5</td><td rowspan="1" colspan="1">28.1</td><td rowspan="1" colspan="1">30.6</td><td rowspan="1" colspan="1">29.0</td><td rowspan="1" colspan="1">29.2</td><td rowspan="1" colspan="1">28.8</td><td rowspan="1" colspan="1">28.0</td><td rowspan="1" colspan="1">30.4</td><td rowspan="1" colspan="1">28.0</td><td rowspan="1" colspan="1">29.3</td><td rowspan="1" colspan="1">28.7</td></tr><tr><td rowspan="1" colspan="1">
                    <bold><abbrev xmlns:xlink="http://www.w3.org/1999/xlink" xlink:title="head length" id="ABBRID0ELYCM" xlink:type="simple">HDL</abbrev></bold>
                  </td><td rowspan="1" colspan="1">10.0</td><td rowspan="1" colspan="1">10.1</td><td rowspan="1" colspan="1">9.9</td><td rowspan="1" colspan="1">10.4</td><td rowspan="1" colspan="1">10.1</td><td rowspan="1" colspan="1">10.1</td><td rowspan="1" colspan="1">10.0</td><td rowspan="1" colspan="1">9.9</td><td rowspan="1" colspan="1">10.5</td><td rowspan="1" colspan="1">10.7</td><td rowspan="1" colspan="1">10.1</td><td rowspan="1" colspan="1">10.1</td></tr><tr><td rowspan="1" colspan="1">
                    <bold><abbrev xmlns:xlink="http://www.w3.org/1999/xlink" xlink:title="head width" id="ABBRID0EZZCM" xlink:type="simple">HDW</abbrev></bold>
                  </td><td rowspan="1" colspan="1">9.6</td><td rowspan="1" colspan="1">9.5</td><td rowspan="1" colspan="1">9.5</td><td rowspan="1" colspan="1">10.0</td><td rowspan="1" colspan="1">9.6</td><td rowspan="1" colspan="1">9.7</td><td rowspan="1" colspan="1">9.5</td><td rowspan="1" colspan="1">9.8</td><td rowspan="1" colspan="1">10.0</td><td rowspan="1" colspan="1">10.3</td><td rowspan="1" colspan="1">9.8</td><td rowspan="1" colspan="1">9.9</td></tr><tr><td rowspan="1" colspan="1">
                    <bold><abbrev xmlns:xlink="http://www.w3.org/1999/xlink" xlink:title="snout length" id="ABBRID0EH2CM" xlink:type="simple">SNT</abbrev></bold>
                  </td><td rowspan="1" colspan="1">3.3</td><td rowspan="1" colspan="1">3.4</td><td rowspan="1" colspan="1">3.3</td><td rowspan="1" colspan="1">3.5</td><td rowspan="1" colspan="1">3.3</td><td rowspan="1" colspan="1">3.4</td><td rowspan="1" colspan="1">3.4</td><td rowspan="1" colspan="1">3.3</td><td rowspan="1" colspan="1">3.4</td><td rowspan="1" colspan="1">3.2</td><td rowspan="1" colspan="1">3.4</td><td rowspan="1" colspan="1">3.4</td></tr><tr><td rowspan="1" colspan="1">
                    <bold><abbrev xmlns:xlink="http://www.w3.org/1999/xlink" xlink:title="internasal distance" id="ABBRID0EV3CM" xlink:type="simple">IND</abbrev></bold>
                  </td><td rowspan="1" colspan="1">3.0</td><td rowspan="1" colspan="1">3.0</td><td rowspan="1" colspan="1">3.0</td><td rowspan="1" colspan="1">3.1</td><td rowspan="1" colspan="1">3.1</td><td rowspan="1" colspan="1">3.1</td><td rowspan="1" colspan="1">3.0</td><td rowspan="1" colspan="1">3.1</td><td rowspan="1" colspan="1">3.2</td><td rowspan="1" colspan="1">2.8</td><td rowspan="1" colspan="1">3.1</td><td rowspan="1" colspan="1">3.0</td></tr><tr><td rowspan="1" colspan="1">
                    <bold><abbrev xmlns:xlink="http://www.w3.org/1999/xlink" xlink:title="interorbital distance" id="ABBRID0ED5CM" xlink:type="simple">IOD</abbrev></bold>
                  </td><td rowspan="1" colspan="1">2.6</td><td rowspan="1" colspan="1">2.8</td><td rowspan="1" colspan="1">2.8</td><td rowspan="1" colspan="1">2.9</td><td rowspan="1" colspan="1">2.8</td><td rowspan="1" colspan="1">2.8</td><td rowspan="1" colspan="1">2.7</td><td rowspan="1" colspan="1">2.8</td><td rowspan="1" colspan="1">2.9</td><td rowspan="1" colspan="1">3.1</td><td rowspan="1" colspan="1">2.8</td><td rowspan="1" colspan="1">2.6</td></tr><tr><td rowspan="1" colspan="1">
                    <bold><abbrev xmlns:xlink="http://www.w3.org/1999/xlink" xlink:title="eye diameter" id="ABBRID0ER6CM" xlink:type="simple">ED</abbrev></bold>
                  </td><td rowspan="1" colspan="1">3.3</td><td rowspan="1" colspan="1">3.2</td><td rowspan="1" colspan="1">3.3</td><td rowspan="1" colspan="1">3.4</td><td rowspan="1" colspan="1">3.3</td><td rowspan="1" colspan="1">3.3</td><td rowspan="1" colspan="1">3.3</td><td rowspan="1" colspan="1">3.4</td><td rowspan="1" colspan="1">3.4</td><td rowspan="1" colspan="1">3.4</td><td rowspan="1" colspan="1">3.4</td><td rowspan="1" colspan="1">3.4</td></tr><tr><td rowspan="1" colspan="1">
                    <bold><abbrev xmlns:xlink="http://www.w3.org/1999/xlink" xlink:title="tympanum diameter" id="ABBRID0E6ADM" xlink:type="simple">TD</abbrev></bold>
                  </td><td rowspan="1" colspan="1">2.0</td><td rowspan="1" colspan="1">1.8</td><td rowspan="1" colspan="1">1.9</td><td rowspan="1" colspan="1">2.2</td><td rowspan="1" colspan="1">2.0</td><td rowspan="1" colspan="1">1.9</td><td rowspan="1" colspan="1">2.0</td><td rowspan="1" colspan="1">1.9</td><td rowspan="1" colspan="1">2.1</td><td rowspan="1" colspan="1">2.1</td><td rowspan="1" colspan="1">2.2</td><td rowspan="1" colspan="1">2.1</td></tr><tr><td rowspan="1" colspan="1">
                    <bold><abbrev xmlns:xlink="http://www.w3.org/1999/xlink" xlink:title="tympanum-eye distance" id="ABBRID0ENCDM" xlink:type="simple">TED</abbrev></bold>
                  </td><td rowspan="1" colspan="1">1.6</td><td rowspan="1" colspan="1">1.6</td><td rowspan="1" colspan="1">1.5</td><td rowspan="1" colspan="1">1.6</td><td rowspan="1" colspan="1">1.7</td><td rowspan="1" colspan="1">1.5</td><td rowspan="1" colspan="1">1.5</td><td rowspan="1" colspan="1">1.4</td><td rowspan="1" colspan="1">1.6</td><td rowspan="1" colspan="1">1.5</td><td rowspan="1" colspan="1">1.5</td><td rowspan="1" colspan="1">1.5</td></tr><tr><td rowspan="1" colspan="1">
                    <bold><abbrev xmlns:xlink="http://www.w3.org/1999/xlink" xlink:title="hand length" id="ABBRID0E2DDM" xlink:type="simple">HND</abbrev></bold>
                  </td><td rowspan="1" colspan="1">7.4</td><td rowspan="1" colspan="1">7.2</td><td rowspan="1" colspan="1">7.3</td><td rowspan="1" colspan="1">7.5</td><td rowspan="1" colspan="1">7.5</td><td rowspan="1" colspan="1">7.4</td><td rowspan="1" colspan="1">7.3</td><td rowspan="1" colspan="1">6.8</td><td rowspan="1" colspan="1">7.2</td><td rowspan="1" colspan="1">7.8</td><td rowspan="1" colspan="1">7.1</td><td rowspan="1" colspan="1">7.5</td></tr><tr><td rowspan="1" colspan="1">
                    <bold><abbrev xmlns:xlink="http://www.w3.org/1999/xlink" xlink:title="radio-ulna length" id="ABBRID0EJFDM" xlink:type="simple">RAD</abbrev></bold>
                  </td><td rowspan="1" colspan="1">6.2</td><td rowspan="1" colspan="1">6.1</td><td rowspan="1" colspan="1">6.2</td><td rowspan="1" colspan="1">6.4</td><td rowspan="1" colspan="1">6.2</td><td rowspan="1" colspan="1">6.2</td><td rowspan="1" colspan="1">6.0</td><td rowspan="1" colspan="1">5.5</td><td rowspan="1" colspan="1">6.1</td><td rowspan="1" colspan="1">6.3</td><td rowspan="1" colspan="1">6.0</td><td rowspan="1" colspan="1">6.4</td></tr><tr><td rowspan="1" colspan="1">
                    <bold><abbrev xmlns:xlink="http://www.w3.org/1999/xlink" xlink:title="foot length" id="ABBRID0EXGDM" xlink:type="simple">FTL</abbrev></bold>
                  </td><td rowspan="1" colspan="1">19.1</td><td rowspan="1" colspan="1">19.9</td><td rowspan="1" colspan="1">19.0</td><td rowspan="1" colspan="1">20.5</td><td rowspan="1" colspan="1">19.4</td><td rowspan="1" colspan="1">19.3</td><td rowspan="1" colspan="1">19.3</td><td rowspan="1" colspan="1">17.9</td><td rowspan="1" colspan="1">18.7</td><td rowspan="1" colspan="1">21.4</td><td rowspan="1" colspan="1">19.4</td><td rowspan="1" colspan="1">20.3</td></tr><tr><td rowspan="1" colspan="1">
                    <bold><abbrev xmlns:xlink="http://www.w3.org/1999/xlink" xlink:title="tibial length" id="ABBRID0EFIDM" xlink:type="simple">TIB</abbrev></bold>
                  </td><td rowspan="1" colspan="1">13.5</td><td rowspan="1" colspan="1">14.2</td><td rowspan="1" colspan="1">13.2</td><td rowspan="1" colspan="1">14.9</td><td rowspan="1" colspan="1">13.4</td><td rowspan="1" colspan="1">14.3</td><td rowspan="1" colspan="1">13.6</td><td rowspan="1" colspan="1">12.8</td><td rowspan="1" colspan="1">13.3</td><td rowspan="1" colspan="1">14.9</td><td rowspan="1" colspan="1">13.4</td><td rowspan="1" colspan="1">14.6</td></tr></tbody></table></table-wrap></tp:treatment-sec><tp:treatment-sec><!--Section generated to contain objects referenced in tp:taxon-treatment.--><fig id="F4" position="float" orientation="portrait"><object-id xmlns:xlink="http://www.w3.org/1999/xlink" content-type="doi" xlink:type="simple">10.3897/zookeys..47983.figure4</object-id><object-id xmlns:xlink="http://www.w3.org/1999/xlink" content-type="arpha" xlink:type="simple">24F53F12-3C9D-54B5-A383-660BD076C4ED</object-id><label>Figure 4.</label><caption><p>The holotype specimen of each new species in preservative <bold>A</bold><tp:taxon-name><tp:taxon-name-part taxon-name-part-type="genus" reg="Megophrys">Megophrys</tp:taxon-name-part> (<tp:taxon-name-part taxon-name-part-type="subgenus" reg="Panophrys">Panophrys</tp:taxon-name-part>) <tp:taxon-name-part taxon-name-part-type="species" reg="mirabilis">mirabilis</tp:taxon-name-part></tp:taxon-name> sp. nov. <bold>B</bold><tp:taxon-name><tp:taxon-name-part taxon-name-part-type="genus" reg="Megophrys">M.</tp:taxon-name-part> (<tp:taxon-name-part taxon-name-part-type="subgenus" reg="Panophrys">Pa.</tp:taxon-name-part>) <tp:taxon-name-part taxon-name-part-type="species" reg="shimentaina">shimentaina</tp:taxon-name-part></tp:taxon-name> sp. nov. <bold>C</bold><tp:taxon-name><tp:taxon-name-part taxon-name-part-type="genus" reg="Megophrys">M.</tp:taxon-name-part> (<tp:taxon-name-part taxon-name-part-type="subgenus" reg="Panophrys">Pa.</tp:taxon-name-part>) <tp:taxon-name-part taxon-name-part-type="species" reg="xiangnanensis">xiangnanensis</tp:taxon-name-part></tp:taxon-name> sp. nov. <bold>D</bold><tp:taxon-name><tp:taxon-name-part taxon-name-part-type="genus" reg="Megophrys">M.</tp:taxon-name-part> (<tp:taxon-name-part taxon-name-part-type="subgenus" reg="Panophrys">Pa.</tp:taxon-name-part>) <tp:taxon-name-part taxon-name-part-type="species" reg="yangmingensis">yangmingensis</tp:taxon-name-part></tp:taxon-name> sp. nov. <bold>1</bold> dorsal view <bold>2</bold> ventral view <bold>3</bold> lateral view.</p></caption><graphic xmlns:xlink="http://www.w3.org/1999/xlink" xlink:href="zookeys-942-105-g004.jpg" position="float" orientation="portrait" xlink:type="simple" id="oo_423058.jpg"><uri content-type="original_file" xlink:type="simple">https://binary.pensoft.net/fig/423058</uri></graphic></fig><table-wrap id="T4" position="float" orientation="portrait"><label>Table 4.</label><caption><p>Diagnostic characters separating all 46 species of the <tp:taxon-name><tp:taxon-name-part taxon-name-part-type="genus" reg="Megophrys">Megophrys</tp:taxon-name-part> (<tp:taxon-name-part taxon-name-part-type="subgenus" reg="Panophrys">Panophrys</tp:taxon-name-part>)</tp:taxon-name>.</p></caption><table id="TID0EOJBM" rules="all"><tbody><tr><th rowspan="1" colspan="1">ID</th><th rowspan="1" colspan="1">Species</th><th rowspan="1" colspan="1"><abbrev xmlns:xlink="http://www.w3.org/1999/xlink" xlink:title="snout-vent length" id="ABBRID0EOXEK" xlink:type="simple">SVL</abbrev> in males (in mm)</th><th rowspan="1" colspan="1"><abbrev xmlns:xlink="http://www.w3.org/1999/xlink" xlink:title="snout-vent length" id="ABBRID0EWXEK" xlink:type="simple">SVL</abbrev> in females (in mm)</th><th rowspan="1" colspan="1">Horn-like tubercle at upper eyelid: slightly large (2), small (1)</th><th rowspan="1" colspan="1">Vomerine teeth: present (1), or absent (0)</th><th rowspan="1" colspan="1">Tongue: notched (1), or not notched (0)</th><th rowspan="1" colspan="1">Lateral fringes on toes: wide (2), narrow (1), or lacking (0)</th><th rowspan="1" colspan="1">Webs on toes: more than one-fourth (2), rudimentary (1), or lacking (0)</th><th rowspan="1" colspan="1"><abbrev xmlns:xlink="http://www.w3.org/1999/xlink" xlink:title="tympanum diameter" id="ABBRID0ENYEK" xlink:type="simple">TD</abbrev>/<abbrev xmlns:xlink="http://www.w3.org/1999/xlink" xlink:title="eye diameter" id="ABBRID0ERYEK" xlink:type="simple">ED</abbrev></th><th rowspan="1" colspan="1"><abbrev xmlns:xlink="http://www.w3.org/1999/xlink" xlink:title="tibial length" id="ABBRID0EYYEK" xlink:type="simple">TIB</abbrev>/<abbrev xmlns:xlink="http://www.w3.org/1999/xlink" xlink:title="snout-vent length" id="ABBRID0E3YEK" xlink:type="simple">SVL</abbrev></th></tr><tr><td rowspan="1" colspan="1">
                <bold>1</bold>
              </td><td rowspan="1" colspan="1"><tp:taxon-name><tp:taxon-name-part taxon-name-part-type="genus" reg="Megophrys">M.</tp:taxon-name-part> (<tp:taxon-name-part taxon-name-part-type="subgenus" reg="Panophrys">Pa.</tp:taxon-name-part>) <tp:taxon-name-part taxon-name-part-type="species" reg="mirabilis">mirabilis</tp:taxon-name-part></tp:taxon-name> sp. nov.</td><td rowspan="1" colspan="1">55.8–61.4</td><td rowspan="1" colspan="1">68.5–74.8</td><td rowspan="1" colspan="1">2</td><td rowspan="1" colspan="1">0</td><td rowspan="1" colspan="1">0</td><td rowspan="1" colspan="1">1</td><td rowspan="1" colspan="1">1</td><td rowspan="1" colspan="1">0.49–0.63</td><td rowspan="1" colspan="1">0.45–0.47</td></tr><tr><td rowspan="1" colspan="1">
                <bold>2</bold>
              </td><td rowspan="1" colspan="1"><tp:taxon-name><tp:taxon-name-part taxon-name-part-type="genus" reg="Megophrys">M.</tp:taxon-name-part> (<tp:taxon-name-part taxon-name-part-type="subgenus" reg="Panophrys">Pa.</tp:taxon-name-part>) <tp:taxon-name-part taxon-name-part-type="species" reg="shimentaina">shimentaina</tp:taxon-name-part></tp:taxon-name> sp. nov.</td><td rowspan="1" colspan="1">28.0–30.6</td><td rowspan="1" colspan="1">/</td><td rowspan="1" colspan="1">1</td><td rowspan="1" colspan="1">1</td><td rowspan="1" colspan="1">0</td><td rowspan="1" colspan="1">1</td><td rowspan="1" colspan="1">1</td><td rowspan="1" colspan="1">0.57–0.66</td><td rowspan="1" colspan="1">0.44–0.53</td></tr><tr><td rowspan="1" colspan="1">
                <bold>3</bold>
              </td><td rowspan="1" colspan="1"><tp:taxon-name><tp:taxon-name-part taxon-name-part-type="genus" reg="Megophrys">M.</tp:taxon-name-part> (<tp:taxon-name-part taxon-name-part-type="subgenus" reg="Panophrys">Pa.</tp:taxon-name-part>) <tp:taxon-name-part taxon-name-part-type="species" reg="xiangnanensis">xiangnanensis</tp:taxon-name-part></tp:taxon-name> sp. nov.</td><td rowspan="1" colspan="1">38.6–42.0</td><td rowspan="1" colspan="1">44.4</td><td rowspan="1" colspan="1">1</td><td rowspan="1" colspan="1">0</td><td rowspan="1" colspan="1">0</td><td rowspan="1" colspan="1">2</td><td rowspan="1" colspan="1">1</td><td rowspan="1" colspan="1">0.38–0.49</td><td rowspan="1" colspan="1">0.41–0.46</td></tr><tr><td rowspan="1" colspan="1">
                <bold>4</bold>
              </td><td rowspan="1" colspan="1"><tp:taxon-name><tp:taxon-name-part taxon-name-part-type="genus" reg="Megophrys">M.</tp:taxon-name-part> (<tp:taxon-name-part taxon-name-part-type="subgenus" reg="Panophrys">Pa.</tp:taxon-name-part>) <tp:taxon-name-part taxon-name-part-type="species" reg="yangmingensis">yangmingensis</tp:taxon-name-part></tp:taxon-name> sp. nov.</td><td rowspan="1" colspan="1">33.2–37.1</td><td rowspan="1" colspan="1">45.2</td><td rowspan="1" colspan="1">1</td><td rowspan="1" colspan="1">0</td><td rowspan="1" colspan="1">0</td><td rowspan="1" colspan="1">1</td><td rowspan="1" colspan="1">1</td><td rowspan="1" colspan="1">0.42–0.50</td><td rowspan="1" colspan="1">0.44–0.51</td></tr><tr><td rowspan="1" colspan="1">
                <bold>5</bold>
              </td><td rowspan="1" colspan="1">
                <tp:taxon-name><tp:taxon-name-part taxon-name-part-type="genus" reg="Megophrys">M.</tp:taxon-name-part> (<tp:taxon-name-part taxon-name-part-type="subgenus" reg="Panophrys">Pa.</tp:taxon-name-part>) <tp:taxon-name-part taxon-name-part-type="species" reg="acuta">acuta</tp:taxon-name-part></tp:taxon-name>
              </td><td rowspan="1" colspan="1">27.1–33.0</td><td rowspan="1" colspan="1">28.1–33.6</td><td rowspan="1" colspan="1">2</td><td rowspan="1" colspan="1">0</td><td rowspan="1" colspan="1">0</td><td rowspan="1" colspan="1">1</td><td rowspan="1" colspan="1">1</td><td rowspan="1" colspan="1">0.57–0.71</td><td rowspan="1" colspan="1">0.38–0.45</td></tr><tr><td rowspan="1" colspan="1">
                <bold>6</bold>
              </td><td rowspan="1" colspan="1">
                <tp:taxon-name><tp:taxon-name-part taxon-name-part-type="genus" reg="Megophrys">M.</tp:taxon-name-part> (<tp:taxon-name-part taxon-name-part-type="subgenus" reg="Panophrys">Pa.</tp:taxon-name-part>) <tp:taxon-name-part taxon-name-part-type="species" reg="baolongensis">baolongensis</tp:taxon-name-part></tp:taxon-name>
              </td><td rowspan="1" colspan="1">42.0–45.0</td><td rowspan="1" colspan="1">/</td><td rowspan="1" colspan="1">1</td><td rowspan="1" colspan="1">0</td><td rowspan="1" colspan="1">1</td><td rowspan="1" colspan="1">0</td><td rowspan="1" colspan="1">0</td><td rowspan="1" colspan="1">0.41</td><td rowspan="1" colspan="1">0.46</td></tr><tr><td rowspan="1" colspan="1">
                <bold>7</bold>
              </td><td rowspan="1" colspan="1">
                <tp:taxon-name><tp:taxon-name-part taxon-name-part-type="genus" reg="Megophrys">M.</tp:taxon-name-part> (<tp:taxon-name-part taxon-name-part-type="subgenus" reg="Panophrys">Pa.</tp:taxon-name-part>) <tp:taxon-name-part taxon-name-part-type="species" reg="binchuanensis">binchuanensis</tp:taxon-name-part></tp:taxon-name>
              </td><td rowspan="1" colspan="1">32.0–36.0</td><td rowspan="1" colspan="1">40.2–42.5</td><td rowspan="1" colspan="1">1</td><td rowspan="1" colspan="1">0</td><td rowspan="1" colspan="1">1 or 0</td><td rowspan="1" colspan="1">2</td><td rowspan="1" colspan="1">1</td><td rowspan="1" colspan="1">0.33–0.50</td><td rowspan="1" colspan="1">0.46–0.48</td></tr><tr><td rowspan="1" colspan="1">
                <bold>8</bold>
              </td><td rowspan="1" colspan="1">
                <tp:taxon-name><tp:taxon-name-part taxon-name-part-type="genus" reg="Megophrys">M.</tp:taxon-name-part> (<tp:taxon-name-part taxon-name-part-type="subgenus" reg="Panophrys">Pa.</tp:taxon-name-part>) <tp:taxon-name-part taxon-name-part-type="species" reg="binlingensis">binlingensis</tp:taxon-name-part></tp:taxon-name>
              </td><td rowspan="1" colspan="1">45.1–51.0</td><td rowspan="1" colspan="1">/</td><td rowspan="1" colspan="1">1</td><td rowspan="1" colspan="1">0</td><td rowspan="1" colspan="1">1</td><td rowspan="1" colspan="1">/</td><td rowspan="1" colspan="1">1</td><td rowspan="1" colspan="1">0.47–0.52</td><td rowspan="1" colspan="1">0.52–0.53</td></tr><tr><td rowspan="1" colspan="1">
                <bold>9</bold>
              </td><td rowspan="1" colspan="1">
                <tp:taxon-name><tp:taxon-name-part taxon-name-part-type="genus" reg="Megophrys">M.</tp:taxon-name-part> (<tp:taxon-name-part taxon-name-part-type="subgenus" reg="Panophrys">Pa.</tp:taxon-name-part>) <tp:taxon-name-part taxon-name-part-type="species" reg="boettgeri">boettgeri</tp:taxon-name-part></tp:taxon-name>
              </td><td rowspan="1" colspan="1">34.5–37.8</td><td rowspan="1" colspan="1">39.7–46.8</td><td rowspan="1" colspan="1">1</td><td rowspan="1" colspan="1">0</td><td rowspan="1" colspan="1">1</td><td rowspan="1" colspan="1">2</td><td rowspan="1" colspan="1">1</td><td rowspan="1" colspan="1">0.40–0.67</td><td rowspan="1" colspan="1">0.45–0.49</td></tr><tr><td rowspan="1" colspan="1">
                <bold>10</bold>
              </td><td rowspan="1" colspan="1">
                <tp:taxon-name><tp:taxon-name-part taxon-name-part-type="genus" reg="Megophrys">M.</tp:taxon-name-part> (<tp:taxon-name-part taxon-name-part-type="subgenus" reg="Panophrys">Pa.</tp:taxon-name-part>) <tp:taxon-name-part taxon-name-part-type="species" reg="brachykolos">brachykolos</tp:taxon-name-part></tp:taxon-name>
              </td><td rowspan="1" colspan="1">33.7–39.3</td><td rowspan="1" colspan="1">33.9–45.9</td><td rowspan="1" colspan="1">1</td><td rowspan="1" colspan="1">0</td><td rowspan="1" colspan="1">0</td><td rowspan="1" colspan="1">0</td><td rowspan="1" colspan="1">1</td><td rowspan="1" colspan="1">&gt; 0.50</td><td rowspan="1" colspan="1">0.37–0.42</td></tr><tr><td rowspan="1" colspan="1">
                <bold>11</bold>
              </td><td rowspan="1" colspan="1">
                <tp:taxon-name><tp:taxon-name-part taxon-name-part-type="genus" reg="Megophrys">M.</tp:taxon-name-part> (<tp:taxon-name-part taxon-name-part-type="subgenus" reg="Panophrys">Pa.</tp:taxon-name-part>) <tp:taxon-name-part taxon-name-part-type="species" reg="caudoprocta">caudoprocta</tp:taxon-name-part></tp:taxon-name>
              </td><td rowspan="1" colspan="1">81.3</td><td rowspan="1" colspan="1">/</td><td rowspan="1" colspan="1">2</td><td rowspan="1" colspan="1">1</td><td rowspan="1" colspan="1">0</td><td rowspan="1" colspan="1">/</td><td rowspan="1" colspan="1">1</td><td rowspan="1" colspan="1">0.5</td><td rowspan="1" colspan="1">0.51</td></tr><tr><td rowspan="1" colspan="1">
                <bold>12</bold>
              </td><td rowspan="1" colspan="1">
                <tp:taxon-name><tp:taxon-name-part taxon-name-part-type="genus" reg="Megophrys">M.</tp:taxon-name-part> (<tp:taxon-name-part taxon-name-part-type="subgenus" reg="Panophrys">Pa.</tp:taxon-name-part>) <tp:taxon-name-part taxon-name-part-type="species" reg="cheni">cheni</tp:taxon-name-part></tp:taxon-name>
              </td><td rowspan="1" colspan="1">26.2–29.5</td><td rowspan="1" colspan="1">31.8–34.1</td><td rowspan="1" colspan="1">1</td><td rowspan="1" colspan="1">0</td><td rowspan="1" colspan="1">1</td><td rowspan="1" colspan="1">2</td><td rowspan="1" colspan="1">1</td><td rowspan="1" colspan="1">0.41–0.54</td><td rowspan="1" colspan="1">0.50–0.54</td></tr><tr><td rowspan="1" colspan="1">
                <bold>13</bold>
              </td><td rowspan="1" colspan="1">
                <tp:taxon-name><tp:taxon-name-part taxon-name-part-type="genus" reg="Megophrys">M.</tp:taxon-name-part> (<tp:taxon-name-part taxon-name-part-type="subgenus" reg="Panophrys">Pa.</tp:taxon-name-part>) <tp:taxon-name-part taxon-name-part-type="species" reg="daweimontis">daweimontis</tp:taxon-name-part></tp:taxon-name>
              </td><td rowspan="1" colspan="1">34.0–37.0</td><td rowspan="1" colspan="1">40.0–46.0</td><td rowspan="1" colspan="1">1</td><td rowspan="1" colspan="1">1</td><td rowspan="1" colspan="1">/</td><td rowspan="1" colspan="1">0</td><td rowspan="1" colspan="1">0</td><td rowspan="1" colspan="1">/</td><td rowspan="1" colspan="1">0.54</td></tr><tr><td rowspan="1" colspan="1">
                <bold>14</bold>
              </td><td rowspan="1" colspan="1">
                <tp:taxon-name><tp:taxon-name-part taxon-name-part-type="genus" reg="Megophrys">M.</tp:taxon-name-part> (<tp:taxon-name-part taxon-name-part-type="subgenus" reg="Panophrys">Pa.</tp:taxon-name-part>) <tp:taxon-name-part taxon-name-part-type="species" reg="dongguanensis">dongguanensis</tp:taxon-name-part></tp:taxon-name>
              </td><td rowspan="1" colspan="1">30.2–39.3</td><td rowspan="1" colspan="1">/</td><td rowspan="1" colspan="1">1</td><td rowspan="1" colspan="1">1</td><td rowspan="1" colspan="1">0</td><td rowspan="1" colspan="1">0</td><td rowspan="1" colspan="1">1</td><td rowspan="1" colspan="1">0.42–0.60</td><td rowspan="1" colspan="1">0.41–0.46</td></tr><tr><td rowspan="1" colspan="1">
                <bold>15</bold>
              </td><td rowspan="1" colspan="1">
                <tp:taxon-name><tp:taxon-name-part taxon-name-part-type="genus" reg="Megophrys">M.</tp:taxon-name-part> (<tp:taxon-name-part taxon-name-part-type="subgenus" reg="Panophrys">Pa.</tp:taxon-name-part>) <tp:taxon-name-part taxon-name-part-type="species" reg="fansipanensis">fansipanensis</tp:taxon-name-part></tp:taxon-name>
              </td><td rowspan="1" colspan="1">30.9–44.3</td><td rowspan="1" colspan="1">41.7–42.5</td><td rowspan="1" colspan="1">1</td><td rowspan="1" colspan="1">1</td><td rowspan="1" colspan="1">1</td><td rowspan="1" colspan="1">0</td><td rowspan="1" colspan="1">0</td><td rowspan="1" colspan="1">0.53–0.80</td><td rowspan="1" colspan="1">0.49–0.59</td></tr><tr><td rowspan="1" colspan="1">
                <bold>16</bold>
              </td><td rowspan="1" colspan="1">
                <tp:taxon-name><tp:taxon-name-part taxon-name-part-type="genus" reg="Megophrys">M.</tp:taxon-name-part> (<tp:taxon-name-part taxon-name-part-type="subgenus" reg="Panophrys">Pa.</tp:taxon-name-part>) <tp:taxon-name-part taxon-name-part-type="species" reg="hoanglienensis">hoanglienensis</tp:taxon-name-part></tp:taxon-name>
              </td><td rowspan="1" colspan="1">37.4–47.6</td><td rowspan="1" colspan="1">59.6</td><td rowspan="1" colspan="1">1</td><td rowspan="1" colspan="1">1</td><td rowspan="1" colspan="1">1</td><td rowspan="1" colspan="1">0</td><td rowspan="1" colspan="1">0</td><td rowspan="1" colspan="1">0.54–0.75</td><td rowspan="1" colspan="1">0.44–0.63</td></tr><tr><td rowspan="1" colspan="1">
                <bold>17</bold>
              </td><td rowspan="1" colspan="1">
                <tp:taxon-name><tp:taxon-name-part taxon-name-part-type="genus" reg="Megophrys">M.</tp:taxon-name-part> (<tp:taxon-name-part taxon-name-part-type="subgenus" reg="Panophrys">Pa.</tp:taxon-name-part>) <tp:taxon-name-part taxon-name-part-type="species" reg="huangshanensis">huangshanensis</tp:taxon-name-part></tp:taxon-name>
              </td><td rowspan="1" colspan="1">36.0–41.6</td><td rowspan="1" colspan="1">44.2</td><td rowspan="1" colspan="1">1</td><td rowspan="1" colspan="1">0</td><td rowspan="1" colspan="1">1</td><td rowspan="1" colspan="1">0</td><td rowspan="1" colspan="1">0</td><td rowspan="1" colspan="1">&lt;0.50</td><td rowspan="1" colspan="1">0.42–0.45</td></tr><tr><td rowspan="1" colspan="1">
                <bold>18</bold>
              </td><td rowspan="1" colspan="1">
                <tp:taxon-name><tp:taxon-name-part taxon-name-part-type="genus" reg="Megophrys">M.</tp:taxon-name-part> (<tp:taxon-name-part taxon-name-part-type="subgenus" reg="Panophrys">Pa.</tp:taxon-name-part>) <tp:taxon-name-part taxon-name-part-type="species" reg="insularis">insularis</tp:taxon-name-part></tp:taxon-name>
              </td><td rowspan="1" colspan="1">36.8–41.2</td><td rowspan="1" colspan="1">47.1</td><td rowspan="1" colspan="1">1</td><td rowspan="1" colspan="1">1</td><td rowspan="1" colspan="1">1</td><td rowspan="1" colspan="1">0</td><td rowspan="1" colspan="1">1</td><td rowspan="1" colspan="1">0.46–0.57</td><td rowspan="1" colspan="1">0.40–0.43</td></tr><tr><td rowspan="1" colspan="1">
                <bold>19</bold>
              </td><td rowspan="1" colspan="1">
                <tp:taxon-name><tp:taxon-name-part taxon-name-part-type="genus" reg="Megophrys">M.</tp:taxon-name-part> (<tp:taxon-name-part taxon-name-part-type="subgenus" reg="Panophrys">Pa.</tp:taxon-name-part>) <tp:taxon-name-part taxon-name-part-type="species" reg="jiangi">jiangi</tp:taxon-name-part></tp:taxon-name>
              </td><td rowspan="1" colspan="1">34.4–39.2</td><td rowspan="1" colspan="1">39.5–40.4</td><td rowspan="1" colspan="1">1</td><td rowspan="1" colspan="1">0</td><td rowspan="1" colspan="1">0</td><td rowspan="1" colspan="1">0</td><td rowspan="1" colspan="1">1</td><td rowspan="1" colspan="1">/</td><td rowspan="1" colspan="1">/</td></tr><tr><td rowspan="1" colspan="1">
                <bold>20</bold>
              </td><td rowspan="1" colspan="1">
                <tp:taxon-name><tp:taxon-name-part taxon-name-part-type="genus" reg="Megophrys">M.</tp:taxon-name-part> (<tp:taxon-name-part taxon-name-part-type="subgenus" reg="Panophrys">Pa.</tp:taxon-name-part>) <tp:taxon-name-part taxon-name-part-type="species" reg="jingdongensis">jingdongensis</tp:taxon-name-part></tp:taxon-name>
              </td><td rowspan="1" colspan="1">53.0–56.5</td><td rowspan="1" colspan="1">63.5</td><td rowspan="1" colspan="1">1</td><td rowspan="1" colspan="1">1</td><td rowspan="1" colspan="1">1</td><td rowspan="1" colspan="1">2</td><td rowspan="1" colspan="1">2</td><td rowspan="1" colspan="1">/</td><td rowspan="1" colspan="1">0.58–0.59</td></tr><tr><td rowspan="1" colspan="1">
                <bold>21</bold>
              </td><td rowspan="1" colspan="1">
                <tp:taxon-name><tp:taxon-name-part taxon-name-part-type="genus" reg="Megophrys">M.</tp:taxon-name-part> (<tp:taxon-name-part taxon-name-part-type="subgenus" reg="Panophrys">Pa.</tp:taxon-name-part>) <tp:taxon-name-part taxon-name-part-type="species" reg="jinggangensis">jinggangensis</tp:taxon-name-part></tp:taxon-name>
              </td><td rowspan="1" colspan="1">35.1–36.7</td><td rowspan="1" colspan="1">38.4–41.6</td><td rowspan="1" colspan="1">2</td><td rowspan="1" colspan="1">1</td><td rowspan="1" colspan="1">0</td><td rowspan="1" colspan="1">1</td><td rowspan="1" colspan="1">1</td><td rowspan="1" colspan="1">0.73–0.88</td><td rowspan="1" colspan="1">0.47–0.50</td></tr><tr><td rowspan="1" colspan="1">
                <bold>22</bold>
              </td><td rowspan="1" colspan="1">
                <tp:taxon-name><tp:taxon-name-part taxon-name-part-type="genus" reg="Megophrys">M.</tp:taxon-name-part> (<tp:taxon-name-part taxon-name-part-type="subgenus" reg="Panophrys">Pa.</tp:taxon-name-part>) <tp:taxon-name-part taxon-name-part-type="species" reg="jiulianensis">jiulianensis</tp:taxon-name-part></tp:taxon-name>
              </td><td rowspan="1" colspan="1">30.4–33.9</td><td rowspan="1" colspan="1">34.1–37.5</td><td rowspan="1" colspan="1">1</td><td rowspan="1" colspan="1">1</td><td rowspan="1" colspan="1">1</td><td rowspan="1" colspan="1">0</td><td rowspan="1" colspan="1">1</td><td rowspan="1" colspan="1">0.50–0.59</td><td rowspan="1" colspan="1">0.44–0.48</td></tr><tr><td rowspan="1" colspan="1">
                <bold>23</bold>
              </td><td rowspan="1" colspan="1">
                <tp:taxon-name><tp:taxon-name-part taxon-name-part-type="genus" reg="Megophrys">M.</tp:taxon-name-part> (<tp:taxon-name-part taxon-name-part-type="subgenus" reg="Panophrys">Pa.</tp:taxon-name-part>) <tp:taxon-name-part taxon-name-part-type="species" reg="kuatunensis">kuatunensis</tp:taxon-name-part></tp:taxon-name>
              </td><td rowspan="1" colspan="1">26.2–29.6</td><td rowspan="1" colspan="1">37.4</td><td rowspan="1" colspan="1">1</td><td rowspan="1" colspan="1">0</td><td rowspan="1" colspan="1">1</td><td rowspan="1" colspan="1">1</td><td rowspan="1" colspan="1">0</td><td rowspan="1" colspan="1">0.44</td><td rowspan="1" colspan="1">0.38–0.48</td></tr><tr><td rowspan="1" colspan="1">
                <bold>24</bold>
              </td><td rowspan="1" colspan="1">
                <tp:taxon-name><tp:taxon-name-part taxon-name-part-type="genus" reg="Megophrys">M.</tp:taxon-name-part> (<tp:taxon-name-part taxon-name-part-type="subgenus" reg="Panophrys">Pa.</tp:taxon-name-part>) <tp:taxon-name-part taxon-name-part-type="species" reg="latidactyla">latidactyla</tp:taxon-name-part></tp:taxon-name>
              </td><td rowspan="1" colspan="1">38.9</td><td rowspan="1" colspan="1">/</td><td rowspan="1" colspan="1">2</td><td rowspan="1" colspan="1">1</td><td rowspan="1" colspan="1">0</td><td rowspan="1" colspan="1">2</td><td rowspan="1" colspan="1">1</td><td rowspan="1" colspan="1">0.85</td><td rowspan="1" colspan="1">0.52</td></tr><tr><td rowspan="1" colspan="1">
                <bold>25</bold>
              </td><td rowspan="1" colspan="1">
                <tp:taxon-name><tp:taxon-name-part taxon-name-part-type="genus" reg="Megophrys">M.</tp:taxon-name-part> (<tp:taxon-name-part taxon-name-part-type="subgenus" reg="Panophrys">Pa.</tp:taxon-name-part>) <tp:taxon-name-part taxon-name-part-type="species" reg="leishanensis">leishanensis</tp:taxon-name-part></tp:taxon-name>
              </td><td rowspan="1" colspan="1">30.4–38.7</td><td rowspan="1" colspan="1">42.3</td><td rowspan="1" colspan="1">1</td><td rowspan="1" colspan="1">0</td><td rowspan="1" colspan="1">0</td><td rowspan="1" colspan="1">0</td><td rowspan="1" colspan="1">1</td><td rowspan="1" colspan="1">/</td><td rowspan="1" colspan="1">/</td></tr><tr><td rowspan="1" colspan="1">
                <bold>26</bold>
              </td><td rowspan="1" colspan="1">
                <tp:taxon-name><tp:taxon-name-part taxon-name-part-type="genus" reg="Megophrys">M.</tp:taxon-name-part> (<tp:taxon-name-part taxon-name-part-type="subgenus" reg="Panophrys">Pa.</tp:taxon-name-part>) <tp:taxon-name-part taxon-name-part-type="species" reg="liboensis">liboensis</tp:taxon-name-part></tp:taxon-name>
              </td><td rowspan="1" colspan="1">60.5–67.7</td><td rowspan="1" colspan="1">60.8–70.6</td><td rowspan="1" colspan="1">2</td><td rowspan="1" colspan="1">1</td><td rowspan="1" colspan="1">1</td><td rowspan="1" colspan="1">2</td><td rowspan="1" colspan="1">1</td><td rowspan="1" colspan="1">0.48–0.78</td><td rowspan="1" colspan="1">0.44–0.61</td></tr><tr><td rowspan="1" colspan="1">
                <bold>27</bold>
              </td><td rowspan="1" colspan="1">
                <tp:taxon-name><tp:taxon-name-part taxon-name-part-type="genus" reg="Megophrys">M.</tp:taxon-name-part> (<tp:taxon-name-part taxon-name-part-type="subgenus" reg="Panophrys">Pa.</tp:taxon-name-part>) <tp:taxon-name-part taxon-name-part-type="species" reg="lini">lini</tp:taxon-name-part></tp:taxon-name>
              </td><td rowspan="1" colspan="1">34.1–39.7</td><td rowspan="1" colspan="1">37.0–39.9</td><td rowspan="1" colspan="1">1</td><td rowspan="1" colspan="1">0</td><td rowspan="1" colspan="1">0</td><td rowspan="1" colspan="1">2</td><td rowspan="1" colspan="1">1</td><td rowspan="1" colspan="1">0.40–0.60</td><td rowspan="1" colspan="1">0.46–0.53</td></tr><tr><td rowspan="1" colspan="1">
                <bold>28</bold>
              </td><td rowspan="1" colspan="1">
                <tp:taxon-name><tp:taxon-name-part taxon-name-part-type="genus" reg="Megophrys">M.</tp:taxon-name-part> (<tp:taxon-name-part taxon-name-part-type="subgenus" reg="Panophrys">Pa.</tp:taxon-name-part>) <tp:taxon-name-part taxon-name-part-type="species" reg="lishuiensis">lishuiensis</tp:taxon-name-part></tp:taxon-name>
              </td><td rowspan="1" colspan="1">30.7–34.7</td><td rowspan="1" colspan="1">36.9–40.4</td><td rowspan="1" colspan="1">1</td><td rowspan="1" colspan="1">0</td><td rowspan="1" colspan="1">0</td><td rowspan="1" colspan="1">0</td><td rowspan="1" colspan="1">0</td><td rowspan="1" colspan="1">/</td><td rowspan="1" colspan="1">/</td></tr><tr><td rowspan="1" colspan="1">
                <bold>29</bold>
              </td><td rowspan="1" colspan="1">
                <tp:taxon-name><tp:taxon-name-part taxon-name-part-type="genus" reg="Megophrys">M.</tp:taxon-name-part> (<tp:taxon-name-part taxon-name-part-type="subgenus" reg="Panophrys">Pa.</tp:taxon-name-part>) <tp:taxon-name-part taxon-name-part-type="species" reg="minor">minor</tp:taxon-name-part></tp:taxon-name>
              </td><td rowspan="1" colspan="1">34.5–41.2</td><td rowspan="1" colspan="1">/</td><td rowspan="1" colspan="1">1</td><td rowspan="1" colspan="1">0</td><td rowspan="1" colspan="1">1</td><td rowspan="1" colspan="1">0</td><td rowspan="1" colspan="1">1</td><td rowspan="1" colspan="1">0.8–0.83</td><td rowspan="1" colspan="1">0.46–0.48</td></tr><tr><td rowspan="1" colspan="1">
                <bold>30</bold>
              </td><td rowspan="1" colspan="1">
                <tp:taxon-name><tp:taxon-name-part taxon-name-part-type="genus" reg="Megophrys">M.</tp:taxon-name-part> (<tp:taxon-name-part taxon-name-part-type="subgenus" reg="Panophrys">Pa.</tp:taxon-name-part>) <tp:taxon-name-part taxon-name-part-type="species" reg="mufumontana">mufumontana</tp:taxon-name-part></tp:taxon-name>
              </td><td rowspan="1" colspan="1">30.1–30.8</td><td rowspan="1" colspan="1">36.3</td><td rowspan="1" colspan="1">1</td><td rowspan="1" colspan="1">0</td><td rowspan="1" colspan="1">0</td><td rowspan="1" colspan="1">1</td><td rowspan="1" colspan="1">1</td><td rowspan="1" colspan="1">0.51–0.58</td><td rowspan="1" colspan="1">0.47–0.53</td></tr><tr><td rowspan="1" colspan="1">
                <bold>31</bold>
              </td><td rowspan="1" colspan="1">
                <tp:taxon-name><tp:taxon-name-part taxon-name-part-type="genus" reg="Megophrys">M.</tp:taxon-name-part> (<tp:taxon-name-part taxon-name-part-type="subgenus" reg="Panophrys">Pa.</tp:taxon-name-part>) <tp:taxon-name-part taxon-name-part-type="species" reg="nankunensis">nankunensis</tp:taxon-name-part></tp:taxon-name>
              </td><td rowspan="1" colspan="1">29.9–34.9</td><td rowspan="1" colspan="1">39.4–41.9</td><td rowspan="1" colspan="1">1</td><td rowspan="1" colspan="1">1</td><td rowspan="1" colspan="1">0</td><td rowspan="1" colspan="1">0</td><td rowspan="1" colspan="1">1</td><td rowspan="1" colspan="1">0.43–0.61</td><td rowspan="1" colspan="1">0.35–0.42</td></tr><tr><td rowspan="1" colspan="1">
                <bold>32</bold>
              </td><td rowspan="1" colspan="1">
                <tp:taxon-name><tp:taxon-name-part taxon-name-part-type="genus" reg="Megophrys">M.</tp:taxon-name-part> (<tp:taxon-name-part taxon-name-part-type="subgenus" reg="Panophrys">Pa.</tp:taxon-name-part>) <tp:taxon-name-part taxon-name-part-type="species" reg="nanlingensis">nanlingensis</tp:taxon-name-part></tp:taxon-name>
              </td><td rowspan="1" colspan="1">30.5–37.3</td><td rowspan="1" colspan="1">/</td><td rowspan="1" colspan="1">1</td><td rowspan="1" colspan="1">1</td><td rowspan="1" colspan="1">1</td><td rowspan="1" colspan="1">1</td><td rowspan="1" colspan="1">1</td><td rowspan="1" colspan="1">0.43–0.57</td><td rowspan="1" colspan="1">0.45–0.51</td></tr><tr><td rowspan="1" colspan="1">
                <bold>33</bold>
              </td><td rowspan="1" colspan="1">
                <tp:taxon-name><tp:taxon-name-part taxon-name-part-type="genus" reg="Megophrys">M.</tp:taxon-name-part> (<tp:taxon-name-part taxon-name-part-type="subgenus" reg="Panophrys">Pa.</tp:taxon-name-part>) <tp:taxon-name-part taxon-name-part-type="species" reg="obesa">obesa</tp:taxon-name-part></tp:taxon-name>
              </td><td rowspan="1" colspan="1">35.6</td><td rowspan="1" colspan="1">37.5–41.2</td><td rowspan="1" colspan="1">1</td><td rowspan="1" colspan="1">0</td><td rowspan="1" colspan="1">0</td><td rowspan="1" colspan="1">0</td><td rowspan="1" colspan="1">1</td><td rowspan="1" colspan="1">0.51–0.66</td><td rowspan="1" colspan="1">0.41–0.47</td></tr><tr><td rowspan="1" colspan="1">
                <bold>34</bold>
              </td><td rowspan="1" colspan="1">
                <tp:taxon-name><tp:taxon-name-part taxon-name-part-type="genus" reg="Megophrys">M.</tp:taxon-name-part> (<tp:taxon-name-part taxon-name-part-type="subgenus" reg="Panophrys">Pa.</tp:taxon-name-part>) <tp:taxon-name-part taxon-name-part-type="species" reg="ombrophila">ombrophila</tp:taxon-name-part></tp:taxon-name>
              </td><td rowspan="1" colspan="1">27.4–34.5</td><td rowspan="1" colspan="1">32.8–35.0</td><td rowspan="1" colspan="1">1</td><td rowspan="1" colspan="1">0</td><td rowspan="1" colspan="1">0</td><td rowspan="1" colspan="1">0</td><td rowspan="1" colspan="1">0</td><td rowspan="1" colspan="1">0.53–0.69</td><td rowspan="1" colspan="1">0.33–0.41</td></tr><tr><td rowspan="1" colspan="1">
                <bold>35</bold>
              </td><td rowspan="1" colspan="1">
                <tp:taxon-name><tp:taxon-name-part taxon-name-part-type="genus" reg="Megophrys">M.</tp:taxon-name-part> (<tp:taxon-name-part taxon-name-part-type="subgenus" reg="Panophrys">Pa.</tp:taxon-name-part>) <tp:taxon-name-part taxon-name-part-type="species" reg="omeimontis">omeimontis</tp:taxon-name-part></tp:taxon-name>
              </td><td rowspan="1" colspan="1">56.0–59.5</td><td rowspan="1" colspan="1">68.0–72.5</td><td rowspan="1" colspan="1">1</td><td rowspan="1" colspan="1">1</td><td rowspan="1" colspan="1">1</td><td rowspan="1" colspan="1">1</td><td rowspan="1" colspan="1">1</td><td rowspan="1" colspan="1">/</td><td rowspan="1" colspan="1">0.52–0.56</td></tr><tr><td rowspan="1" colspan="1">
                <bold>36</bold>
              </td><td rowspan="1" colspan="1">
                <tp:taxon-name><tp:taxon-name-part taxon-name-part-type="genus" reg="Megophrys">M.</tp:taxon-name-part> (<tp:taxon-name-part taxon-name-part-type="subgenus" reg="Panophrys">Pa.</tp:taxon-name-part>) <tp:taxon-name-part taxon-name-part-type="species" reg="palpebralespinosa">palpebralespinosa</tp:taxon-name-part></tp:taxon-name>
              </td><td rowspan="1" colspan="1">36.2–38.0</td><td rowspan="1" colspan="1">/</td><td rowspan="1" colspan="1">2</td><td rowspan="1" colspan="1">1</td><td rowspan="1" colspan="1">0</td><td rowspan="1" colspan="1">2</td><td rowspan="1" colspan="1">2</td><td rowspan="1" colspan="1">/</td><td rowspan="1" colspan="1">0.55</td></tr><tr><td rowspan="1" colspan="1">
                <bold>37</bold>
              </td><td rowspan="1" colspan="1">
                <tp:taxon-name><tp:taxon-name-part taxon-name-part-type="genus" reg="Megophrys">M.</tp:taxon-name-part> (<tp:taxon-name-part taxon-name-part-type="subgenus" reg="Panophrys">Pa.</tp:taxon-name-part>) <tp:taxon-name-part taxon-name-part-type="species" reg="rubrimera">rubrimera</tp:taxon-name-part></tp:taxon-name>
              </td><td rowspan="1" colspan="1">26.7–30.5</td><td rowspan="1" colspan="1">/</td><td rowspan="1" colspan="1">1</td><td rowspan="1" colspan="1">1</td><td rowspan="1" colspan="1">1</td><td rowspan="1" colspan="1">1</td><td rowspan="1" colspan="1">0</td><td rowspan="1" colspan="1">0.58–0.76</td><td rowspan="1" colspan="1">0.48–0.56</td></tr><tr><td rowspan="1" colspan="1">
                <bold>38</bold>
              </td><td rowspan="1" colspan="1">
                <tp:taxon-name><tp:taxon-name-part taxon-name-part-type="genus" reg="Megophrys">M.</tp:taxon-name-part> (<tp:taxon-name-part taxon-name-part-type="subgenus" reg="Panophrys">Pa.</tp:taxon-name-part>) <tp:taxon-name-part taxon-name-part-type="species" reg="sangzhiensis">sangzhiensis</tp:taxon-name-part></tp:taxon-name>
              </td><td rowspan="1" colspan="1">54.7</td><td rowspan="1" colspan="1">/</td><td rowspan="1" colspan="1">1</td><td rowspan="1" colspan="1">1</td><td rowspan="1" colspan="1">1</td><td rowspan="1" colspan="1">1</td><td rowspan="1" colspan="1">1</td><td rowspan="1" colspan="1">0.62</td><td rowspan="1" colspan="1">0.59</td></tr><tr><td rowspan="1" colspan="1">
                <bold>39</bold>
              </td><td rowspan="1" colspan="1">
                <tp:taxon-name><tp:taxon-name-part taxon-name-part-type="genus" reg="Megophrys">M.</tp:taxon-name-part> (<tp:taxon-name-part taxon-name-part-type="subgenus" reg="Panophrys">Pa.</tp:taxon-name-part>) <tp:taxon-name-part taxon-name-part-type="species" reg="shuichengensis">shuichengensis</tp:taxon-name-part></tp:taxon-name>
              </td><td rowspan="1" colspan="1">102.0–118.3</td><td rowspan="1" colspan="1">99.8–115.6</td><td rowspan="1" colspan="1">2</td><td rowspan="1" colspan="1">0</td><td rowspan="1" colspan="1">1</td><td rowspan="1" colspan="1">2</td><td rowspan="1" colspan="1">2</td><td rowspan="1" colspan="1">0.67</td><td rowspan="1" colspan="1">0.43–0.47</td></tr><tr><td rowspan="1" colspan="1">
                <bold>40</bold>
              </td><td rowspan="1" colspan="1">
                <tp:taxon-name><tp:taxon-name-part taxon-name-part-type="genus" reg="Megophrys">M.</tp:taxon-name-part> (<tp:taxon-name-part taxon-name-part-type="subgenus" reg="Panophrys">Pa.</tp:taxon-name-part>) <tp:taxon-name-part taxon-name-part-type="species" reg="shunhuangensis">shunhuangensis</tp:taxon-name-part></tp:taxon-name>
              </td><td rowspan="1" colspan="1">30.3–33.7</td><td rowspan="1" colspan="1">37.6</td><td rowspan="1" colspan="1">1</td><td rowspan="1" colspan="1">0</td><td rowspan="1" colspan="1">0</td><td rowspan="1" colspan="1">0</td><td rowspan="1" colspan="1">1</td><td rowspan="1" colspan="1">0.40–0.63</td><td rowspan="1" colspan="1">0.50–0.55</td></tr><tr><td rowspan="1" colspan="1">
                <bold>41</bold>
              </td><td rowspan="1" colspan="1">
                <tp:taxon-name><tp:taxon-name-part taxon-name-part-type="genus" reg="Megophrys">M.</tp:taxon-name-part> (<tp:taxon-name-part taxon-name-part-type="subgenus" reg="Panophrys">Pa.</tp:taxon-name-part>) <tp:taxon-name-part taxon-name-part-type="species" reg="spinata">spinata</tp:taxon-name-part></tp:taxon-name>
              </td><td rowspan="1" colspan="1">47.2–54.4</td><td rowspan="1" colspan="1">54.0–55.0</td><td rowspan="1" colspan="1">1</td><td rowspan="1" colspan="1">0</td><td rowspan="1" colspan="1">1</td><td rowspan="1" colspan="1">2</td><td rowspan="1" colspan="1">2</td><td rowspan="1" colspan="1">0.43</td><td rowspan="1" colspan="1">0.56–0.58</td></tr><tr><td rowspan="1" colspan="1">
                <bold>42</bold>
              </td><td rowspan="1" colspan="1">
                <tp:taxon-name><tp:taxon-name-part taxon-name-part-type="genus" reg="Megophrys">M.</tp:taxon-name-part> (<tp:taxon-name-part taxon-name-part-type="subgenus" reg="Panophrys">Pa.</tp:taxon-name-part>) <tp:taxon-name-part taxon-name-part-type="species" reg="tuberogranulatus">tuberogranulatus</tp:taxon-name-part></tp:taxon-name>
              </td><td rowspan="1" colspan="1">33.2–39.0</td><td rowspan="1" colspan="1">50.5</td><td rowspan="1" colspan="1">1</td><td rowspan="1" colspan="1">0</td><td rowspan="1" colspan="1">0</td><td rowspan="1" colspan="1">0</td><td rowspan="1" colspan="1">1</td><td rowspan="1" colspan="1">0.5</td><td rowspan="1" colspan="1">0.45–0.51</td></tr><tr><td rowspan="1" colspan="1">
                <bold>43</bold>
              </td><td rowspan="1" colspan="1">
                <tp:taxon-name><tp:taxon-name-part taxon-name-part-type="genus" reg="Megophrys">M.</tp:taxon-name-part> (<tp:taxon-name-part taxon-name-part-type="subgenus" reg="Panophrys">Pa.</tp:taxon-name-part>) <tp:taxon-name-part taxon-name-part-type="species" reg="wugongensis">wugongensis</tp:taxon-name-part></tp:taxon-name>
              </td><td rowspan="1" colspan="1">31.0–34.1</td><td rowspan="1" colspan="1">38.5–42.8</td><td rowspan="1" colspan="1">1</td><td rowspan="1" colspan="1">0</td><td rowspan="1" colspan="1">0</td><td rowspan="1" colspan="1">0</td><td rowspan="1" colspan="1">1</td><td rowspan="1" colspan="1">0.45–0.53</td><td rowspan="1" colspan="1">0.37–0.44</td></tr><tr><td rowspan="1" colspan="1">
                <bold>44</bold>
              </td><td rowspan="1" colspan="1">
                <tp:taxon-name><tp:taxon-name-part taxon-name-part-type="genus" reg="Megophrys">M.</tp:taxon-name-part> (<tp:taxon-name-part taxon-name-part-type="subgenus" reg="Panophrys">Pa.</tp:taxon-name-part>) <tp:taxon-name-part taxon-name-part-type="species" reg="wuliangshanensis">wuliangshanensis</tp:taxon-name-part></tp:taxon-name>
              </td><td rowspan="1" colspan="1">27.3–31.6</td><td rowspan="1" colspan="1">41.3</td><td rowspan="1" colspan="1">1</td><td rowspan="1" colspan="1">0</td><td rowspan="1" colspan="1">1 or 0</td><td rowspan="1" colspan="1">0</td><td rowspan="1" colspan="1">0</td><td rowspan="1" colspan="1">0.5</td><td rowspan="1" colspan="1">0.50–0.51</td></tr><tr><td rowspan="1" colspan="1">
                <bold>45</bold>
              </td><td rowspan="1" colspan="1">
                <tp:taxon-name><tp:taxon-name-part taxon-name-part-type="genus" reg="Megophrys">M.</tp:taxon-name-part> (<tp:taxon-name-part taxon-name-part-type="subgenus" reg="Panophrys">Pa.</tp:taxon-name-part>) <tp:taxon-name-part taxon-name-part-type="species" reg="wushanensis">wushanensis</tp:taxon-name-part></tp:taxon-name>
              </td><td rowspan="1" colspan="1">30.4–35.5</td><td rowspan="1" colspan="1">38.4</td><td rowspan="1" colspan="1">1</td><td rowspan="1" colspan="1">0</td><td rowspan="1" colspan="1">0</td><td rowspan="1" colspan="1">0 (in female), 2 (in male)</td><td rowspan="1" colspan="1">1</td><td rowspan="1" colspan="1">0.5</td><td rowspan="1" colspan="1">0.47–0.48</td></tr><tr><td rowspan="1" colspan="1">
                <bold>46</bold>
              </td><td rowspan="1" colspan="1">
                <tp:taxon-name><tp:taxon-name-part taxon-name-part-type="genus" reg="Megophrys">M.</tp:taxon-name-part> (<tp:taxon-name-part taxon-name-part-type="subgenus" reg="Panophrys">Pa.</tp:taxon-name-part>) <tp:taxon-name-part taxon-name-part-type="species" reg="xianjuensis">xianjuensis</tp:taxon-name-part></tp:taxon-name>
              </td><td rowspan="1" colspan="1">31.0–36.3</td><td rowspan="1" colspan="1">41.6</td><td rowspan="1" colspan="1">1</td><td rowspan="1" colspan="1">0</td><td rowspan="1" colspan="1">0</td><td rowspan="1" colspan="1">1</td><td rowspan="1" colspan="1">1</td><td rowspan="1" colspan="1">0.48–0.60</td><td rowspan="1" colspan="1">0.40–0.50</td></tr></tbody></table></table-wrap></tp:treatment-sec><ref-list><ref id="B15"><mixed-citation xmlns:xlink="http://www.w3.org/1999/xlink" xlink:type="simple"><person-group><name name-style="western"><surname>Liu</surname><given-names>ZY</given-names></name><name name-style="western"><surname>Chen</surname><given-names>GL</given-names></name><name name-style="western"><surname>Zhu</surname><given-names>TQ</given-names></name><name name-style="western"><surname>Zeng</surname><given-names>ZC</given-names></name><name name-style="western"><surname>Lyu</surname><given-names>ZT</given-names></name><name name-style="western"><surname>Wang</surname><given-names>J</given-names></name><name name-style="western"><surname>Messenger</surname><given-names>K</given-names></name><name name-style="western"><surname>Greenberg</surname><given-names>AJ</given-names></name><name name-style="western"><surname>Guo</surname><given-names>ZX</given-names></name><name name-style="western"><surname>Yang</surname><given-names>ZH</given-names></name><name name-style="western"><surname>Shi</surname><given-names>SH</given-names></name><name name-style="western"><surname>Wang</surname><given-names>YY</given-names></name></person-group> (<year>2018</year>) <article-title>Prevalence of cryptic species in morphologically uniform taxa – Fast speciation and evolutionary radiation in Asian frogs.</article-title><source>Molecular Phylogenetics and Evolution</source><volume>127</volume>: <fpage>723</fpage>–<lpage>731</lpage>. <ext-link xlink:type="simple" ext-link-type="doi" xlink:href="10.1016/j.ympev.2018.06.020">https://doi.org/10.1016/j.ympev.2018.06.020</ext-link></mixed-citation></ref></ref-list></tp:taxon-treatment>
